# Supplementary material for: The metabolome as a biomarker of aging in Drosophila melanogaster
Source: Aging Cell. 2022 Jan 12;21(2):e13548. doi: 10.1111/acel.13548 (PMC8844127; doi:10.1111/acel.13548)
Supplement: Supplementary file 2 — Table S1‐S7 [file ACEL-21-e13548-s001.xlsx]

## Sheet: ReadMe
Supplmentary Table 1	Summary of age at death parameters of 20 DGRP strains
Supplmentary Table 2	Summary of age-specific reproductive output and activity level measurements of 20 DGRP strains
Supplmentary Table 3	Summary of univariate models with age, genotype and their interaction as predictors to metabolite levels
Supplmentary Table 4	Summary of association between age-specific individual metabolite levels and age at death parameters
Supplmentary Table 5	Summary of association between age trajectory of individual metabolite levels and age at death parameters
Supplmentary Table 6	Information on all candidate metabolites on the metabolome panel
Supplmentary Table 7	Information on metabolites that are identified in fly samples

## Sheet: SupplementaryTable1
Genotype	Block	MeanLS	MedianLS	LogMAlpha	MBeta	Makeham	LogMiu45	LogMiu60
Ral_101	Block1	74.0555	75.9658	-19.4966	0.22927	0.00071	-7.1146	-5.54074
Ral_136	Block2	82.721	83.8283	-14.9151	0.15098	2.06e-09	-8.12102	-5.85632
Ral_138	Block2	46.2761	47.6487	-16.5582	0.31899	0.00058	-2.19836	2.58129
Ral_208	Block2	59.3438	59.7133	-17.0778	0.25099	0.00082	-5.54713	-2.01226
Ral_228	Block2	64.9387	65.9479	-10.8198	0.12792	2.06e-09	-5.06338	-3.14458
Ral_26	Block1	37.3793	39.9546	-7.82405	0.14319	2.06e-09	-1.3805	0.767354
Ral_320	Block2	77.7104	77.8504	-16.0983	0.17675	0.00013	-7.77451	-5.46218
Ral_355	Block2	54.648	53.6608	-13.0688	0.19991	2.06e-09	-4.07287	-1.07422
Ral_362	Block2	74.7065	75.6012	-11.5129	0.11469	0.00018	-6.25362	-4.61321
Ral_38	Block1	67.8845	69.9121	-16.1081	0.20151	0.0005	-6.58861	-3.99014
Ral_385	Block1	46.2911	45.9654	-13.7957	0.25622	0.00022	-2.26369	1.57754
Ral_405	Block2	54.9121	55.9529	-12.0072	0.17505	0.0004	-4.10541	-1.50242
Ral_426	Block1	53.9537	53.9129	-11.6981	0.17493	2.06e-09	-3.8262	-1.20225
Ral_440	Block1	52.9306	53.9129	-8.94798	0.1205	3e-05	-3.52446	-1.71781
Ral_441	Block1	72.365	73.9071	-15.9192	0.18801	0.0002	-7.16091	-4.61817
Ral_443	Block1	68.8735	69.9121	-18.0771	0.23065	0.00029	-7.20373	-4.2182
Ral_502	Block1	68.6804	69.9121	-13.2908	0.15277	0.00097	-5.95033	-4.06633
Ral_703	Block1	42.2644	41.8713	-10.1266	0.18992	2.06e-09	-1.58023	1.26857
Ral_796	Block2	41.5813	41.8179	-18.766	0.4151	0.00024	-0.0862303	6.14001
Ral_93	Block1	39.4896	41.8713	-19.0185	0.41931	0.0039	-0.145049	6.14009

## Sheet: SupplementaryTable2
Genotype	Block	RepOutput_Day08	RepOutput_Day12	Climb_Week3	Climb_Week4	Climb_Week5	Climb_Week6	Climb_Decline
Ral_101	Block1	1.07578	0.909992	0.137213	0.210341	NA	NA	NA
Ral_136	Block2	0.891026	0.759169	0.700839	0.62985	0.513368	0.428531	-0.0933408
Ral_138	Block2	0.679063	0.506763	0.0561868	0.0260582	0.00606841	0.00137268	-0.0184432
Ral_208	Block2	1.28755	1.73616	0.591896	0.589835	0.402711	0.229237	-0.12751
Ral_228	Block2	1.20343	1.04981	0.456097	0.341625	0.378753	0.183979	-0.0779226
Ral_26	Block1	0.775241	0.167944	0.531416	0.23917	0.152282	0.0187676	-0.162483
Ral_320	Block2	1.10189	1.19174	0.586618	0.477745	0.410857	0.284234	-0.0974042
Ral_355	Block2	0.755261	0.563512	0.405582	0.303636	0.19463	0.0620558	-0.113958
Ral_362	Block2	0.782392	0.688159	0.748711	0.80996	0.607433	0.44469	-0.111459
Ral_38	Block1	0.499739	0.69641	0.413957	0.476389	NA	NA	NA
Ral_385	Block1	1.61777	1.22942	0.21482	0.351286	NA	NA	NA
Ral_405	Block2	0.622138	0.395234	0.511667	0.35246	0.104821	0.012589	-0.174487
Ral_426	Block1	0.369353	0.454875	0.27668	0.134694	0.19324	0.191433	-0.0197195
Ral_440	Block1	1.30888	1.32975	0.535213	0.255628	0.194907	0.173325	-0.114638
Ral_441	Block1	0.982065	0.934009	0.565045	0.358072	0.30374	0.223664	-0.107848
Ral_443	Block1	1.2339	0.592267	0.468893	0.28992	0.285069	0.207036	-0.0790421
Ral_502	Block1	1.35212	1.13003	0.656454	0.393357	0.416934	0.290113	-0.107545
Ral_703	Block1	1.4599	1.03039	0.509859	0.242856	0.132371	0.123695	-0.126898
Ral_796	Block2	1.5655	1.32696	0.523526	0.234015	0.047637	0.0472335	-0.161526
Ral_93	Block1	1.41625	1.25081	0.339267	0.0777984	0.0318627	0.0162455	-0.1015

## Sheet: SupplementaryTable3
Compound	Age_Beta	Age_P	Age_FDR	Genotype_P	Genotype_FDR	Interaction_P	Interaction_FDR
1-METHYL-L-HISTIDINE	-0.00547804	1.53583e-44	4.4539e-43	2.19278e-13	3.97441e-13	6.02685e-05	0.000194199
2,4-DIHYDROXYPTERIDINE	-0.00513907	2.63931e-37	4.5924e-36	4.1418e-33	5.14766e-32	0.0166841	0.0337562
2-AMINOISOBUTYRATE	-0.00061801	0.890026	0.900375	2.59127e-09	4.02572e-09	0.125828	0.171048
4-GUANIDINOBUTANOATE	-0.00210262	3.51225e-05	7.45283e-05	4.54981e-07	6.08975e-07	0.00032626	0.000810988
4-HYDROXYBENZOATE	0.0078201	2.16288e-41	4.70426e-40	1.76365e-24	7.67188e-24	0.056844	0.0838208
4-IMIDAZOLEACETATE	0.00121841	0.065019	0.0819804	9.47238e-08	1.30809e-07	0.114193	0.157695
5-AMINOLEVULINATE	-0.000946527	6.16462e-11	2.06278e-10	1.28361e-05	1.52978e-05	0.241689	0.30922
5-HYDROXYLYSINE	-0.00222334	4.01131e-06	9.18378e-06	2.03487e-15	4.7847e-15	0.023781	0.043103
ACETYLCHOLINE	0.00443608	0.000484145	0.000859605	1.67883e-20	5.61763e-20	1.50267e-11	3.26831e-10
ADENINE	8.67445e-05	0.000145306	0.000280925	2.32229e-21	8.08159e-21	0.000115203	0.000345608
ADENOSINE	0.00055295	0.0815635	0.101372	1.63282e-26	8.87845e-26	8.11149e-10	7.84111e-09
AGMATINE SULFATE	-0.0033606	0.00164136	0.00274612	1.05779e-05	1.27816e-05	0.039954	0.0643703
ALANINE	0.000473621	0.626437	0.64881	1.05505e-10	1.76517e-10	0.0471312	0.0732216
AMINOISOBUTANOATE	-0.00394572	0.000140605	0.000278015	1.27691e-47	5.55456e-46	1.21524e-06	5.56451e-06
ANSERINE	-0.000608063	0.000948366	0.0016178	0.35844	0.362608	0.765466	0.783477
ARGININE	0.0015397	9.27619e-14	3.50882e-13	3.97711e-10	6.40757e-10	2.11863e-05	7.37283e-05
ASPARTATE	-0.000250107	0.00211342	0.0034692	0.00120048	0.001339	0.576111	0.65093
AZELATE	0.00104129	0.0387038	0.0510187	0.0179062	0.0187691	0.00585684	0.0130653
BIOTIN	-0.000822466	8.17408e-07	2.22233e-06	0.00952552	0.0101063	0.654974	0.703491
CADAVERINE	0.00179439	3.94409e-17	1.80598e-16	1.05944e-08	1.56223e-08	1.23199e-09	8.93191e-09
CAFFEINE	0.00120848	0.0502574	0.0652596	0.288692	0.299002	0.262752	0.331295
CHOLINE	-0.000213966	0.096954	0.117153	1.16924e-13	2.21139e-13	0.0223004	0.0421768
CITICOLINE	0.000224848	0.388623	0.41232	0.000921203	0.00104084	1.12224e-05	4.24499e-05
CITRULLINE	0.000679162	0.038146	0.0510187	5.35171e-13	9.31198e-13	0.0527575	0.0805246
CYSTATHIONINE	-0.0024672	3.60659e-17	1.74319e-16	5.73592e-06	7.23225e-06	0.00992275	0.021582
CYSTINE	-0.00407485	0.00503002	0.00754503	0.00127391	0.00140291	0.635934	0.691578
CYTIDINE	-0.00182317	1.43662e-10	4.62909e-10	1.62582e-18	4.71488e-18	1.74409e-07	8.92565e-07
DEOXYADENOSINE	-0.000283322	0.100043	0.119229	2.90076e-10	4.76163e-10	0.531111	0.624414
DEOXYCARNITINE	-0.00932821	3.68799e-59	3.20855e-57	5.39645e-16	1.38086e-15	1.39803e-10	1.73755e-09
DEOXYCYTIDINE	0.00159715	0.0939139	0.115078	2.10609e-08	3.00377e-08	0.00114001	0.00275501
DEOXYGUANOSINE	-0.00539415	0.000209015	0.000389665	1.75623e-14	3.72664e-14	0.808101	0.808101
GAMMA-AMINOBUTYRATE	-0.00220191	0.183668	0.213055	2.16273e-33	3.13596e-32	0.000214351	0.000582766
GLUTAMATE	0.00133258	1.42561e-17	7.75176e-17	1.81738e-13	3.36409e-13	7.09255e-05	0.000220376
GLUTAMINE	-3.48201e-05	0.187531	0.214674	1.2962e-24	5.93522e-24	0.0148794	0.0308216
GLUTARYLCARNITINE	-0.00209373	5.61747e-05	0.000116362	2.59735e-05	3.05364e-05	0.0236628	0.043103
GLUTATHIONE REDUCED	0.00377058	5.55189e-15	2.19552e-14	8.46598e-10	1.33916e-09	3.73969e-11	6.50706e-10
GUANINE	0.00195571	1.01794e-16	4.42804e-16	6.08062e-08	8.53248e-08	0.127973	0.171287
GUANOSINE	0.00152801	9.10353e-18	5.28005e-17	1.0562e-07	1.43577e-07	0.0984504	0.138148
HIPPURATE	0.0017361	2.67346e-33	2.90738e-32	4.96444e-14	9.81604e-14	0.00449449	0.01029
HISTAMINE	-0.00106551	2.17171e-26	1.88939e-25	2.36672e-15	5.41855e-15	3.86573e-09	2.40228e-08
HISTIDINE	0.00281589	5.88842e-35	8.53821e-34	2.85048e-24	1.12724e-23	1.37927e-07	7.49979e-07
HISTIDINOL	-0.00259012	0.000760767	0.00132373	5.68695e-19	1.76702e-18	0.0537666	0.0806499
HYPOXANTHINE	0.000978731	0.251498	0.273504	3.96041e-11	6.75599e-11	0.801915	0.808101
INDOLE-3-ACETATE	0.00568903	0.00914551	0.0128332	4.29455e-06	5.49449e-06	0.0283617	0.0493493
INOSINE	-0.00109321	0.0048821	0.00745163	2.85358e-14	5.77353e-14	0.666219	0.706842
ISOLEUCINE	-0.00249653	2.29479e-08	6.6549e-08	8.53346e-16	2.12118e-15	6.00777e-06	2.48893e-05
KYNURENATE	-0.00363128	6.98289e-20	5.06259e-19	1.39494e-56	1.2136e-54	2.90602e-10	3.1603e-09
KYNURENINE	0.00643378	2.22617e-18	1.38341e-17	6.28042e-27	3.64264e-26	0.0425997	0.067385
LAUROYLCARNITINE	-0.00194911	0.00220007	0.00354455	2.37087e-31	2.57832e-30	0.515641	0.614531
L-CARNITINE	1.0338e-05	0.000317174	0.000574877	2.73309e-24	1.12724e-23	1.44341e-05	5.23235e-05
LEUCINE	-0.00307205	4.17081e-08	1.17052e-07	8.57604e-17	2.26096e-16	7.64959e-06	3.02507e-05
LUMICHROME	0.0021679	0.000210509	0.000389665	9.21634e-05	0.00010691	0.712495	0.746832
METHIONINE	-0.00334235	5.05526e-30	4.88675e-29	1.54493e-21	5.60035e-21	1.00094e-09	8.55751e-09
METHIONINE SULFOXIMINE	8.33553e-05	0.241489	0.265943	1.05426e-14	2.29301e-14	0.000240829	0.000634913
METHYLTHIOADENOSINE	-0.000805768	2.53362e-05	5.51062e-05	8.5856e-14	1.65988e-13	0.0105246	0.0223327
N,N,N-TRIMETHYLLYSINE	-0.000506339	0.00891113	0.0127093	6.53863e-17	1.77769e-16	2.54599e-09	1.70386e-08
N,N-DIMETHYL-ARGININE	-0.00639906	6.54134e-23	5.1736e-22	1.09612e-18	3.28835e-18	3.4771e-05	0.000116349
N1-ACETYLSPERMINE	0.00277119	3.2493e-13	1.17787e-12	1.44467e-30	1.39652e-29	1.08198e-09	8.55751e-09
N-ACETYLPHENYLALANINE	-0.000483024	0.140021	0.164619	3.18364e-06	4.13398e-06	0.476521	0.575796
N-ACETYLPUTRESCINE	0.00144162	0.910358	0.910358	1.18089e-06	1.55663e-06	0.0267577	0.0475085
N-ALPHA-ACETYLLYSINE	0.0031526	8.89938e-10	2.76516e-09	4.40005e-34	7.65608e-33	0.00225825	0.00530993
NICOTINAMIDE	0.00269957	0.0235999	0.0320812	1.93784e-08	2.80986e-08	0.200606	0.260488
NICOTINATE	0.000461187	4.87017e-06	1.08642e-05	6.30488e-06	7.83607e-06	0.585193	0.652715
O-ACETYLCARNITINE	-0.00265582	1.12699e-52	4.9024e-51	7.36617e-35	1.60214e-33	1.84611e-17	1.17618e-15
ORNITHINE	0.000310179	0.321712	0.345543	2.11585e-20	6.81774e-20	8.39051e-09	4.86649e-08
PANTOTHENATE	0.00727542	1.60354e-17	8.20636e-17	1.03315e-14	2.29301e-14	0.000140024	0.000392971
PHENYLALANINE	-0.00269734	2.95793e-15	1.22543e-14	5.63005e-28	3.7678e-27	2.41229e-07	1.16594e-06
PHENYLETHANOLAMINE	-0.00310447	2.07767e-12	7.23029e-12	1.6352e-15	3.95174e-15	0.0617951	0.0896029
PHOSPHORYLCHOLINE	0.000321736	0.00244407	0.00379703	5.23707e-26	2.53125e-25	1.87189e-06	8.1427e-06
PICOLINATE	0.000679048	2.00655e-06	5.1344e-06	9.43514e-06	1.15614e-05	0.612857	0.674918
PROLINE	0.00188667	2.13594e-08	6.40782e-08	1.9665e-23	7.4385e-23	0.0698453	0.0996155
PTERIN	0.000356751	2.16015e-06	5.36951e-06	3.42831e-40	9.9421e-39	0.0371305	0.0609501
PUTRESCINE	0.000656974	0.0111777	0.0154359	2.82741e-14	5.77353e-14	0.000137408	0.000392971
PYRIDOXAL	0.00186147	0.0634388	0.0811643	0.00841969	0.00904337	0.573139	0.65093
PYRIDOXAMINE	0.000491362	0.00230392	0.00364439	0.000383176	0.000438636	0.191957	0.253034
RIBOFLAVIN	0.00340925	1.00777e-06	2.65684e-06	1.93416e-28	1.40226e-27	0.0331737	0.0555022
S-ADENOSYLHOMOCYSTEINE	0.000575072	3.87889e-06	9.12063e-06	0.376268	0.376268	0.56398	0.65093
S-ADENOSYLMETHIONINE	0.00129144	0.210295	0.237606	3.78716e-09	5.68074e-09	0.00031052	0.000794566
SEBACATE	0.00160295	7.16693e-05	0.000145005	3.28176e-09	5.00901e-09	0.0216013	0.0417625
SERINE	-0.00111836	0.00675755	0.00979845	2.94588e-29	2.56291e-28	0.0327817	0.0555022
SPERMIDINE	-0.00182837	0.00628252	0.00926405	0.336915	0.344842	0.421904	0.516981
SPERMINE	-0.00303809	0.828568	0.848064	0.00267801	0.00291233	0.726988	0.752952
THIAMINE	0.00493775	1.05861e-18	7.08451e-18	1.00512e-28	7.94961e-28	2.57577e-12	7.46975e-11
THIAMINE MONOPHOSPHATE	0.00260877	3.78653e-06	9.12063e-06	3.49543e-13	6.20617e-13	0.329499	0.409521
TRYPTOPHAN	0.00644995	7.16681e-34	8.90732e-33	6.43306e-18	1.80541e-17	2.70386e-17	1.17618e-15
TYROSINE	0.000865879	0.221482	0.247038	9.34546e-28	5.80753e-27	0.0172099	0.0340286
VALINE	-0.00199506	0.430157	0.450887	1.76122e-26	9.01331e-26	9.17131e-11	1.32984e-09

## Sheet: SupplementaryTable4
Parameter	SampleAge	Metabolite	Beta	RSquared	P	FDR
MeanLS	Day04	1-METHYL-L-HISTIDINE	0.000174552	0.00251278	0.76185	0.967253
MeanLS	Day04	2,4-DIHYDROXYPTERIDINE	0.000265208	0.000386828	0.905401	0.967253
MeanLS	Day04	2-AMINOISOBUTYRATE	-0.000271135	0.00263802	0.756164	0.967253
MeanLS	Day04	4-GUANIDINOBUTANOATE	-0.00111245	0.0250985	0.335409	0.87828
MeanLS	Day04	4-HYDROXYBENZOATE	-0.00223751	0.0289008	0.300819	0.87828
MeanLS	Day04	4-IMIDAZOLEACETATE	-0.000643381	0.00783605	0.592039	0.930235
MeanLS	Day04	5-AMINOLEVULINATE	-0.00324764	0.145994	0.0163775	0.659002
MeanLS	Day04	5-HYDROXYLYSINE	0.000217831	0.000873634	0.858237	0.967253
MeanLS	Day04	ACETYLCHOLINE	-0.00108784	0.00621051	0.633449	0.957238
MeanLS	Day04	ADENINE	-0.000434446	0.00351416	0.719987	0.967253
MeanLS	Day04	ADENOSINE	0.000950244	0.00764682	0.596563	0.930235
MeanLS	Day04	AGMATINE SULFATE	-0.000124151	0.000239421	0.925513	0.967253
MeanLS	Day04	ALANINE	-0.000561759	0.0317174	0.27805	0.87828
MeanLS	Day04	AMINOISOBUTANOATE	-0.00304252	0.0675949	0.109946	0.711815
MeanLS	Day04	ANSERINE	0.00136845	0.00481208	0.674762	0.967253
MeanLS	Day04	ARGININE	-0.000547921	0.0272272	0.315454	0.87828
MeanLS	Day04	ASPARTATE	0.00046492	0.00391412	0.70516	0.967253
MeanLS	Day04	AZELATE	0.00127992	0.041026	0.216225	0.87828
MeanLS	Day04	BIOTIN	-0.000389113	0.00976018	0.5496	0.930235
MeanLS	Day04	CADAVERINE	0.000628371	0.00188849	0.792796	0.967253
MeanLS	Day04	CAFFEINE	-0.00158938	0.023717	0.349242	0.87828
MeanLS	Day04	CHOLINE	-0.000817804	0.0349955	0.254141	0.87828
MeanLS	Day04	CITICOLINE	8.0482e-05	8.28775e-05	0.956135	0.967253
MeanLS	Day04	CITRULLINE	-0.00223329	0.057096	0.142922	0.805837
MeanLS	Day04	CYSTATHIONINE	0.000868446	0.0185748	0.408064	0.87828
MeanLS	Day04	CYSTINE	0.00231306	0.0160219	0.442573	0.882741
MeanLS	Day04	CYTIDINE	-0.0006908	0.00412253	0.697774	0.967253
MeanLS	Day04	DEOXYADENOSINE	0.00214933	0.0520716	0.162351	0.830858
MeanLS	Day04	DEOXYCARNITINE	-0.00258973	0.103593	0.045702	0.662678
MeanLS	Day04	DEOXYCYTIDINE	-0.000179909	0.000258537	0.922605	0.967253
MeanLS	Day04	DEOXYGUANOSINE	0.0036062	0.0968879	0.0537501	0.668037
MeanLS	Day04	GAMMA-AMINOBUTYRATE	0.000222386	0.000972455	0.85052	0.967253
MeanLS	Day04	GLUTAMATE	0.000532983	0.0230633	0.356051	0.87828
MeanLS	Day04	GLUTAMINE	-0.000146491	0.000616927	0.880694	0.967253
MeanLS	Day04	GLUTARYLCARNITINE	-0.000466844	0.00309707	0.736497	0.967253
MeanLS	Day04	GLUTATHIONE REDUCED	0.00296108	0.0430064	0.205236	0.87828
MeanLS	Day04	GUANINE	-0.000574348	0.00755551	0.598772	0.930235
MeanLS	Day04	GUANOSINE	-0.000591244	0.00945023	0.556039	0.930235
MeanLS	Day04	HIPPURATE	-0.00142711	0.0179875	0.415645	0.87828
MeanLS	Day04	HISTAMINE	-0.00106851	0.0490379	0.175475	0.848129
MeanLS	Day04	HISTIDINE	-0.000770105	0.0185392	0.408518	0.87828
MeanLS	Day04	HISTIDINOL	-0.00250369	0.0659428	0.114545	0.711815
MeanLS	Day04	HYPOXANTHINE	-0.0014524	0.0173582	0.423997	0.87828
MeanLS	Day04	INDOLE-3-ACETATE	-0.00120775	0.0300641	0.291146	0.87828
MeanLS	Day04	INOSINE	-0.00190978	0.0765625	0.0881499	0.711815
MeanLS	Day04	ISOLEUCINE	-0.000661881	0.0208266	0.380747	0.87828
MeanLS	Day04	KYNURENATE	0.0101654	0.291814	0.000385661	0.0335525
MeanLS	Day04	KYNURENINE	-0.00217673	0.0353075	0.251996	0.87828
MeanLS	Day04	LAUROYLCARNITINE	0.00239848	0.00834326	0.580245	0.930235
MeanLS	Day04	L-CARNITINE	0.000907929	0.0353345	0.251812	0.87828
MeanLS	Day04	LEUCINE	-0.000621897	0.0202906	0.387012	0.87828
MeanLS	Day04	LUMICHROME	-0.000727625	0.00150374	0.814692	0.967253
MeanLS	Day04	METHIONINE	-0.000465767	0.00917993	0.561769	0.930235
MeanLS	Day04	METHIONINE SULFOXIMINE	0.00146231	0.0735264	0.0949727	0.711815
MeanLS	Day04	METHYLTHIOADENOSINE	-0.00322424	0.0773837	0.0863935	0.711815
MeanLS	Day04	N,N,N-TRIMETHYLLYSINE	-0.00172953	0.0685271	0.107437	0.711815
MeanLS	Day04	N,N-DIMETHYL-ARGININE	-0.00051787	0.00494139	0.670665	0.967253
MeanLS	Day04	N1-ACETYLSPERMINE	-0.00011051	0.00012172	0.946853	0.967253
MeanLS	Day04	N-ACETYLPHENYLALANINE	-0.000186957	0.000564648	0.885826	0.967253
MeanLS	Day04	N-ACETYLPUTRESCINE	-6.93552e-05	0.000153313	0.940364	0.967253
MeanLS	Day04	N-ALPHA-ACETYLLYSINE	0.00226419	0.0556608	0.1482	0.805837
MeanLS	Day04	NICOTINAMIDE	-0.000833343	0.0251667	0.334745	0.87828
MeanLS	Day04	NICOTINATE	-0.000282356	0.00235942	0.769027	0.967253
MeanLS	Day04	O-ACETYLCARNITINE	-0.000503837	0.00951425	0.554697	0.930235
MeanLS	Day04	ORNITHINE	-0.00205849	0.0468089	0.185869	0.851083
MeanLS	Day04	PANTOTHENATE	-3.28907e-05	2.48533e-05	0.975971	0.975971
MeanLS	Day04	PHENYLALANINE	0.000261596	0.00317715	0.733235	0.967253
MeanLS	Day04	PHENYLETHANOLAMINE	0.000216231	0.0010568	0.844249	0.967253
MeanLS	Day04	PHOSPHORYLCHOLINE	0.000305058	0.0029109	0.744265	0.967253
MeanLS	Day04	PICOLINATE	-0.000139361	0.000548135	0.887497	0.967253
MeanLS	Day04	PROLINE	0.000805948	0.015754	0.446444	0.882741
MeanLS	Day04	PTERIN	0.00187048	0.023734	0.349068	0.87828
MeanLS	Day04	PUTRESCINE	0.00291326	0.11137	0.0378737	0.659002
MeanLS	Day04	PYRIDOXAL	-0.000677565	0.011341	0.518762	0.930235
MeanLS	Day04	PYRIDOXAMINE	8.66557e-05	9.95208e-05	0.951937	0.967253
MeanLS	Day04	RIBOFLAVIN	0.00203042	0.0104381	0.535983	0.930235
MeanLS	Day04	S-ADENOSYLHOMOCYSTEINE	-0.00018731	0.0021186	0.780827	0.967253
MeanLS	Day04	S-ADENOSYLMETHIONINE	-0.000961949	0.0127624	0.493504	0.930235
MeanLS	Day04	SEBACATE	-0.000937436	0.0116834	0.51248	0.930235
MeanLS	Day04	SERINE	0.000927484	0.0307686	0.285475	0.87828
MeanLS	Day04	SPERMIDINE	0.00340184	0.118533	0.0318565	0.659002
MeanLS	Day04	SPERMINE	0.00210359	0.0188022	0.405181	0.87828
MeanLS	Day04	THIAMINE	-0.0019079	0.0800167	0.0810027	0.711815
MeanLS	Day04	THIAMINE MONOPHOSPHATE	-0.000229424	0.00153583	0.81276	0.967253
MeanLS	Day04	TRYPTOPHAN	0.00172186	0.128209	0.0252122	0.659002
MeanLS	Day04	TYROSINE	0.000923647	0.019752	0.393452	0.87828
MeanLS	Day04	VALINE	0.000313443	0.0060402	0.638159	0.957238
MeanLS	Day10	1-METHYL-L-HISTIDINE	0.00101913	0.0175026	0.415774	0.910087
MeanLS	Day10	2,4-DIHYDROXYPTERIDINE	0.000497306	0.0014096	0.818088	0.914362
MeanLS	Day10	2-AMINOISOBUTYRATE	-0.000212338	0.00176201	0.797043	0.914362
MeanLS	Day10	4-GUANIDINOBUTANOATE	-0.000601197	0.00566594	0.64435	0.913872
MeanLS	Day10	4-HYDROXYBENZOATE	-0.00118444	0.00773162	0.589522	0.913872
MeanLS	Day10	4-IMIDAZOLEACETATE	0.00109384	0.0190061	0.396253	0.910087
MeanLS	Day10	5-AMINOLEVULINATE	-0.000958522	0.0126121	0.490235	0.910087
MeanLS	Day10	5-HYDROXYLYSINE	0.000787594	0.00733832	0.599184	0.913872
MeanLS	Day10	ACETYLCHOLINE	-0.00188141	0.0191884	0.393975	0.910087
MeanLS	Day10	ADENINE	-0.000774762	0.0125308	0.491645	0.910087
MeanLS	Day10	ADENOSINE	-0.000587298	0.00360864	0.712714	0.913872
MeanLS	Day10	AGMATINE SULFATE	0.00277429	0.0776893	0.0815728	0.695263
MeanLS	Day10	ALANINE	-0.000411632	0.0152319	0.448021	0.910087
MeanLS	Day10	AMINOISOBUTANOATE	-0.0034131	0.10158	0.0450235	0.695263
MeanLS	Day10	ANSERINE	0.00338395	0.0466212	0.180851	0.749241
MeanLS	Day10	ARGININE	-0.000517697	0.0225736	0.354774	0.910087
MeanLS	Day10	ASPARTATE	0.00239499	0.0868882	0.0648305	0.695263
MeanLS	Day10	AZELATE	0.000423296	0.00605157	0.633275	0.913872
MeanLS	Day10	BIOTIN	0.000128177	0.000609259	0.879832	0.914362
MeanLS	Day10	CADAVERINE	-0.00224646	0.0177652	0.412266	0.910087
MeanLS	Day10	CAFFEINE	-0.000176171	0.00022562	0.926705	0.946229
MeanLS	Day10	CHOLINE	-0.000561233	0.0228452	0.351862	0.910087
MeanLS	Day10	CITICOLINE	-0.00155996	0.02655	0.315094	0.910087
MeanLS	Day10	CITRULLINE	-0.00177683	0.0602017	0.127005	0.695263
MeanLS	Day10	CYSTATHIONINE	0.00221137	0.0951249	0.0528332	0.695263
MeanLS	Day10	CYSTINE	-0.00114348	0.00298417	0.737784	0.913872
MeanLS	Day10	CYTIDINE	-0.00136474	0.0161301	0.434834	0.910087
MeanLS	Day10	DEOXYADENOSINE	0.0013783	0.0262033	0.318318	0.910087
MeanLS	Day10	DEOXYCARNITINE	-0.00196564	0.0767912	0.0834304	0.695263
MeanLS	Day10	DEOXYCYTIDINE	-0.00247774	0.067465	0.105541	0.695263
MeanLS	Day10	DEOXYGUANOSINE	0.00157328	0.0160375	0.436167	0.910087
MeanLS	Day10	GAMMA-AMINOBUTYRATE	-0.000428892	0.00697012	0.608531	0.913872
MeanLS	Day10	GLUTAMATE	0.000347259	0.0113684	0.512578	0.910087
MeanLS	Day10	GLUTAMINE	-0.000757345	0.0125505	0.491304	0.910087
MeanLS	Day10	GLUTARYLCARNITINE	0.000789419	0.00993909	0.540498	0.913872
MeanLS	Day10	GLUTATHIONE REDUCED	0.00300401	0.0610326	0.124329	0.695263
MeanLS	Day10	GUANINE	-0.000505452	0.00967463	0.545962	0.913872
MeanLS	Day10	GUANOSINE	-0.000456888	0.00904997	0.55928	0.913872
MeanLS	Day10	HIPPURATE	-0.00233111	0.0434861	0.196596	0.77745
MeanLS	Day10	HISTAMINE	-0.00103447	0.0630794	0.117992	0.695263
MeanLS	Day10	HISTIDINE	-0.000190437	0.00117664	0.833568	0.914362
MeanLS	Day10	HISTIDINOL	-0.00143502	0.0241529	0.338275	0.910087
MeanLS	Day10	HYPOXANTHINE	-0.00210135	0.0316409	0.272153	0.910087
MeanLS	Day10	INDOLE-3-ACETATE	-0.000277543	0.000889841	0.855017	0.914362
MeanLS	Day10	INOSINE	-0.00219938	0.116922	0.0308038	0.669983
MeanLS	Day10	ISOLEUCINE	-0.000316277	0.00440111	0.684213	0.913872
MeanLS	Day10	KYNURENATE	0.0103499	0.299578	0.000257161	0.022373
MeanLS	Day10	KYNURENINE	-0.001489	0.0114107	0.51179	0.910087
MeanLS	Day10	LAUROYLCARNITINE	-0.000178425	4.00377e-05	0.96909	0.96909
MeanLS	Day10	L-CARNITINE	-0.000206003	0.000860703	0.857386	0.914362
MeanLS	Day10	LEUCINE	-0.000274262	0.00345701	0.718562	0.913872
MeanLS	Day10	LUMICHROME	0.00224261	0.0122054	0.49736	0.910087
MeanLS	Day10	METHIONINE	0.000672708	0.016292	0.43252	0.910087
MeanLS	Day10	METHIONINE SULFOXIMINE	0.00075095	0.0569797	0.137978	0.695263
MeanLS	Day10	METHYLTHIOADENOSINE	-0.000220821	0.000578998	0.882833	0.914362
MeanLS	Day10	N,N,N-TRIMETHYLLYSINE	-0.00030071	0.00234212	0.766812	0.913872
MeanLS	Day10	N,N-DIMETHYL-ARGININE	0.000971943	0.0145678	0.458167	0.910087
MeanLS	Day10	N1-ACETYLSPERMINE	-0.00475408	0.137976	0.0182799	0.530118
MeanLS	Day10	N-ACETYLPHENYLALANINE	-0.00212751	0.0513174	0.159831	0.695263
MeanLS	Day10	N-ACETYLPUTRESCINE	0.000136198	0.000859386	0.857494	0.914362
MeanLS	Day10	N-ALPHA-ACETYLLYSINE	0.00355473	0.0774072	0.0821516	0.695263
MeanLS	Day10	NICOTINAMIDE	0.000594119	0.00827947	0.576576	0.913872
MeanLS	Day10	NICOTINATE	-0.000390354	0.00450801	0.680602	0.913872
MeanLS	Day10	O-ACETYLCARNITINE	-0.00146772	0.0535011	0.150986	0.695263
MeanLS	Day10	ORNITHINE	0.000238031	0.000605573	0.880193	0.914362
MeanLS	Day10	PANTOTHENATE	-0.00034385	0.00260512	0.754451	0.913872
MeanLS	Day10	PHENYLALANINE	0.000292973	0.0035387	0.715394	0.913872
MeanLS	Day10	PHENYLETHANOLAMINE	0.000359539	0.00328052	0.725554	0.913872
MeanLS	Day10	PHOSPHORYLCHOLINE	-0.000129391	0.000677778	0.873306	0.914362
MeanLS	Day10	PICOLINATE	-0.000449063	0.00548881	0.64959	0.913872
MeanLS	Day10	PROLINE	0.000822203	0.0290965	0.292638	0.910087
MeanLS	Day10	PTERIN	0.00119736	0.0121041	0.499161	0.910087
MeanLS	Day10	PUTRESCINE	0.00196437	0.0359971	0.240961	0.910087
MeanLS	Day10	PYRIDOXAL	-0.000564648	0.00604542	0.633449	0.913872
MeanLS	Day10	PYRIDOXAMINE	-0.00130537	0.0228846	0.351442	0.910087
MeanLS	Day10	RIBOFLAVIN	0.00164765	0.00435671	0.685728	0.913872
MeanLS	Day10	S-ADENOSYLHOMOCYSTEINE	0.000761172	0.0525635	0.154716	0.695263
MeanLS	Day10	S-ADENOSYLMETHIONINE	-0.00070843	0.0131155	0.481646	0.910087
MeanLS	Day10	SEBACATE	0.000803654	0.0147957	0.454647	0.910087
MeanLS	Day10	SERINE	7.20564e-05	0.000175415	0.935353	0.946229
MeanLS	Day10	SPERMIDINE	-0.000501426	0.00245974	0.761195	0.913872
MeanLS	Day10	SPERMINE	-0.000448609	0.000753935	0.866439	0.914362
MeanLS	Day10	THIAMINE	-0.00130078	0.0521963	0.156204	0.695263
MeanLS	Day10	THIAMINE MONOPHOSPHATE	-0.000332768	0.00268795	0.750701	0.913872
MeanLS	Day10	TRYPTOPHAN	0.00211599	0.148803	0.013959	0.530118
MeanLS	Day10	TYROSINE	0.00165573	0.0584722	0.132773	0.695263
MeanLS	Day10	VALINE	0.000331962	0.00618772	0.629468	0.913872
MeanLS	Day24	1-METHYL-L-HISTIDINE	0.000995626	0.006759	0.61403	0.793776
MeanLS	Day24	2,4-DIHYDROXYPTERIDINE	0.00175198	0.0191047	0.395018	0.715971
MeanLS	Day24	2-AMINOISOBUTYRATE	-0.00106549	0.0370176	0.234279	0.657493
MeanLS	Day24	4-GUANIDINOBUTANOATE	-0.0024357	0.0937892	0.0546132	0.42695
MeanLS	Day24	4-HYDROXYBENZOATE	0.00105812	0.00554482	0.647923	0.816946
MeanLS	Day24	4-IMIDAZOLEACETATE	0.000720726	0.00731765	0.599701	0.790515
MeanLS	Day24	5-AMINOLEVULINATE	-0.00147349	0.0307706	0.278956	0.661405
MeanLS	Day24	5-HYDROXYLYSINE	0.00142507	0.0149229	0.452699	0.729348
MeanLS	Day24	ACETYLCHOLINE	-0.00440095	0.119574	0.0288475	0.278859
MeanLS	Day24	ADENINE	-9.63584e-05	0.000218417	0.927881	0.979617
MeanLS	Day24	ADENOSINE	-0.00180263	0.0501166	0.164935	0.646622
MeanLS	Day24	AGMATINE SULFATE	-0.00382676	0.12555	0.0248805	0.278859
MeanLS	Day24	ALANINE	0.00100911	0.0585924	0.132363	0.606083
MeanLS	Day24	AMINOISOBUTANOATE	-0.0043243	0.122864	0.0265916	0.278859
MeanLS	Day24	ANSERINE	-0.000114787	4.82973e-05	0.966052	0.979617
MeanLS	Day24	ARGININE	-0.000466208	0.0242236	0.337561	0.682971
MeanLS	Day24	ASPARTATE	0.00118779	0.0119634	0.50168	0.75252
MeanLS	Day24	AZELATE	-0.000106805	0.00027573	0.918997	0.979617
MeanLS	Day24	BIOTIN	0.000237258	0.00175357	0.797519	0.91295
MeanLS	Day24	CADAVERINE	0.00428419	0.0264986	0.31557	0.670847
MeanLS	Day24	CAFFEINE	-0.00210737	0.0174628	0.416308	0.728288
MeanLS	Day24	CHOLINE	-0.000473585	0.0109257	0.520951	0.755379
MeanLS	Day24	CITICOLINE	0.00226936	0.0487543	0.170946	0.646622
MeanLS	Day24	CITRULLINE	-0.000687105	0.00651866	0.620423	0.793776
MeanLS	Day24	CYSTATHIONINE	-0.00379362	0.122362	0.026924	0.278859
MeanLS	Day24	CYSTINE	-0.00122041	0.0036726	0.710289	0.863875
MeanLS	Day24	CYTIDINE	0.00311407	0.0747891	0.0877311	0.521312
MeanLS	Day24	DEOXYADENOSINE	0.000383552	0.00198339	0.784954	0.910546
MeanLS	Day24	DEOXYCARNITINE	-0.0014748	0.0264364	0.316146	0.670847
MeanLS	Day24	DEOXYCYTIDINE	0.00355422	0.0810131	0.0750618	0.502337
MeanLS	Day24	DEOXYGUANOSINE	0.00323735	0.0647744	0.113005	0.578318
MeanLS	Day24	GAMMA-AMINOBUTYRATE	-0.000935208	0.0230981	0.349179	0.683538
MeanLS	Day24	GLUTAMATE	0.00108176	0.0907529	0.0588896	0.42695
MeanLS	Day24	GLUTAMINE	0.000751589	0.00879954	0.564791	0.786359
MeanLS	Day24	GLUTARYLCARNITINE	0.00157658	0.03829	0.22625	0.657493
MeanLS	Day24	GLUTATHIONE REDUCED	-0.00218342	0.00855264	0.570327	0.786359
MeanLS	Day24	GUANINE	0.0014397	0.0436455	0.19576	0.657493
MeanLS	Day24	GUANOSINE	0.00128267	0.0374286	0.23165	0.657493
MeanLS	Day24	HIPPURATE	1.12437e-05	1.24101e-06	0.994557	0.994557
MeanLS	Day24	HISTAMINE	-0.000603018	0.0171328	0.420786	0.728288
MeanLS	Day24	HISTIDINE	-0.00101926	0.0248875	0.330943	0.682971
MeanLS	Day24	HISTIDINOL	-0.00239189	0.0620001	0.12129	0.586233
MeanLS	Day24	HYPOXANTHINE	-0.00262997	0.030625	0.280115	0.661405
MeanLS	Day24	INDOLE-3-ACETATE	0.00106533	0.0125087	0.49203	0.750993
MeanLS	Day24	INOSINE	-6.45082e-05	8.73952e-05	0.954345	0.979617
MeanLS	Day24	ISOLEUCINE	0.00083145	0.0316376	0.272179	0.661405
MeanLS	Day24	KYNURENATE	0.00942864	0.246662	0.00111518	0.0970208
MeanLS	Day24	KYNURENINE	-0.00168962	0.0113317	0.513264	0.755379
MeanLS	Day24	LAUROYLCARNITINE	0.00291886	0.00959909	0.547541	0.780919
MeanLS	Day24	L-CARNITINE	-0.000199893	0.000588017	0.88193	0.971239
MeanLS	Day24	LEUCINE	0.00181325	0.145308	0.0152307	0.278859
MeanLS	Day24	LUMICHROME	-0.000998147	0.0020583	0.781028	0.910546
MeanLS	Day24	METHIONINE	0.001563	0.0677054	0.1049	0.570391
MeanLS	Day24	METHIONINE SULFOXIMINE	0.000567653	0.0304784	0.281287	0.661405
MeanLS	Day24	METHYLTHIOADENOSINE	0.00145715	0.016287	0.432592	0.728288
MeanLS	Day24	N,N,N-TRIMETHYLLYSINE	0.000862959	0.0136836	0.47224	0.744631
MeanLS	Day24	N,N-DIMETHYL-ARGININE	-0.000148437	0.000298327	0.915755	0.979617
MeanLS	Day24	N1-ACETYLSPERMINE	-0.00801573	0.192876	0.00458047	0.19925
MeanLS	Day24	N-ACETYLPHENYLALANINE	0.000451258	0.00355073	0.714931	0.863875
MeanLS	Day24	N-ACETYLPUTRESCINE	-0.000686393	0.0219656	0.361411	0.683538
MeanLS	Day24	N-ALPHA-ACETYLLYSINE	0.00555363	0.17601	0.00704254	0.204234
MeanLS	Day24	NICOTINAMIDE	0.001318	0.0384751	0.225109	0.657493
MeanLS	Day24	NICOTINATE	-0.00121218	0.0275963	0.305614	0.670847
MeanLS	Day24	O-ACETYLCARNITINE	-0.00155859	0.0347722	0.249279	0.661405
MeanLS	Day24	ORNITHINE	-0.00165114	0.0200979	0.382881	0.708737
MeanLS	Day24	PANTOTHENATE	0.000829628	0.00819473	0.578541	0.786359
MeanLS	Day24	PHENYLALANINE	0.00125102	0.0536431	0.150429	0.642502
MeanLS	Day24	PHENYLETHANOLAMINE	0.00112562	0.0390558	0.221573	0.657493
MeanLS	Day24	PHOSPHORYLCHOLINE	0.000269543	0.00230389	0.76867	0.910546
MeanLS	Day24	PICOLINATE	-0.00110089	0.0225463	0.355068	0.683538
MeanLS	Day24	PROLINE	0.00160978	0.073826	0.0898815	0.521312
MeanLS	Day24	PTERIN	-0.00124967	0.0132553	0.479303	0.744631
MeanLS	Day24	PUTRESCINE	0.00036202	0.00108856	0.839834	0.936737
MeanLS	Day24	PYRIDOXAL	-0.00170614	0.0524716	0.155087	0.642502
MeanLS	Day24	PYRIDOXAMINE	-0.00327593	0.0928678	0.0558764	0.42695
MeanLS	Day24	RIBOFLAVIN	-0.000316719	0.000132099	0.943885	0.979617
MeanLS	Day24	S-ADENOSYLHOMOCYSTEINE	-0.00125717	0.0426404	0.201105	0.657493
MeanLS	Day24	S-ADENOSYLMETHIONINE	0.000340234	0.00125176	0.828414	0.936
MeanLS	Day24	SEBACATE	-0.000604309	0.00781521	0.58751	0.786359
MeanLS	Day24	SERINE	3.91673e-05	4.19581e-05	0.968357	0.979617
MeanLS	Day24	SPERMIDINE	-0.00151436	0.015689	0.441236	0.728288
MeanLS	Day24	SPERMINE	0.00152572	0.00467478	0.675067	0.839012
MeanLS	Day24	THIAMINE	-0.00257357	0.141188	0.0168765	0.278859
MeanLS	Day24	THIAMINE MONOPHOSPHATE	-0.000825626	0.0155239	0.44367	0.728288
MeanLS	Day24	TRYPTOPHAN	0.00127803	0.029403	0.290072	0.664113
MeanLS	Day24	TYROSINE	0.00154493	0.0331173	0.261068	0.661405
MeanLS	Day24	VALINE	0.000903331	0.0383902	0.225631	0.657493
MeanLS	Day45	1-METHYL-L-HISTIDINE	0.00128614	0.0125093	0.509864	0.715455
MeanLS	Day45	2,4-DIHYDROXYPTERIDINE	0.00226051	0.019892	0.40505	0.654568
MeanLS	Day45	2-AMINOISOBUTYRATE	9.80682e-05	0.000258479	0.924757	0.977661
MeanLS	Day45	4-GUANIDINOBUTANOATE	-0.00578101	0.252976	0.00150964	0.106391
MeanLS	Day45	4-HYDROXYBENZOATE	-0.00266722	0.037013	0.253962	0.521416
MeanLS	Day45	4-IMIDAZOLEACETATE	-0.00487028	0.182092	0.00844254	0.128456
MeanLS	Day45	5-AMINOLEVULINATE	-0.00135795	0.0197889	0.406283	0.654568
MeanLS	Day45	5-HYDROXYLYSINE	0.00118505	0.0101256	0.55346	0.745453
MeanLS	Day45	ACETYLCHOLINE	-0.00284311	0.0174179	0.436188	0.66576
MeanLS	Day45	ADENINE	0.00196688	0.0424057	0.221418	0.488969
MeanLS	Day45	ADENOSINE	-0.000391911	0.00138033	0.827187	0.946912
MeanLS	Day45	AGMATINE SULFATE	-0.00507587	0.18005	0.00885904	0.128456
MeanLS	Day45	ALANINE	0.00162599	0.0928453	0.0666964	0.275177
MeanLS	Day45	AMINOISOBUTANOATE	-0.00466832	0.117898	0.0374675	0.218924
MeanLS	Day45	ANSERINE	0.00432348	0.068694	0.117096	0.354594
MeanLS	Day45	ARGININE	-0.000672101	0.0198743	0.405262	0.654568
MeanLS	Day45	ASPARTATE	-0.00226844	0.0364444	0.257712	0.521416
MeanLS	Day45	AZELATE	-0.00191628	0.0446031	0.209565	0.479792
MeanLS	Day45	BIOTIN	7.48724e-05	0.000256935	0.924981	0.977661
MeanLS	Day45	CADAVERINE	0.00381216	0.0218659	0.38244	0.652398
MeanLS	Day45	CAFFEINE	-0.00222415	0.0320509	0.289053	0.558837
MeanLS	Day45	CHOLINE	-0.000496111	0.00493639	0.67945	0.849628
MeanLS	Day45	CITICOLINE	0.00273123	0.0668627	0.122274	0.354594
MeanLS	Day45	CITRULLINE	-0.00209124	0.0222264	0.378501	0.652398
MeanLS	Day45	CYSTATHIONINE	-0.00215544	0.0569061	0.155066	0.408811
MeanLS	Day45	CYSTINE	-0.00221902	0.0149801	0.470506	0.682233
MeanLS	Day45	CYTIDINE	0.00611329	0.158061	0.0148221	0.161191
MeanLS	Day45	DEOXYADENOSINE	-0.000662249	0.0095255	0.565516	0.745453
MeanLS	Day45	DEOXYCARNITINE	0.0021962	0.0408233	0.230433	0.488969
MeanLS	Day45	DEOXYCYTIDINE	0.00483693	0.1454	0.0198814	0.166818
MeanLS	Day45	DEOXYGUANOSINE	0.00262122	0.0500072	0.183361	0.443121
MeanLS	Day45	GAMMA-AMINOBUTYRATE	-0.00176926	0.0961296	0.0618271	0.275177
MeanLS	Day45	GLUTAMATE	-0.000903626	0.0510338	0.17881	0.443121
MeanLS	Day45	GLUTAMINE	-0.00153379	0.0261103	0.339346	0.624573
MeanLS	Day45	GLUTARYLCARNITINE	0.00416263	0.117576	0.0377455	0.218924
MeanLS	Day45	GLUTATHIONE REDUCED	-0.00162918	0.0045477	0.691682	0.849628
MeanLS	Day45	GUANINE	0.0028448	0.091376	0.0689999	0.275177
MeanLS	Day45	GUANOSINE	0.0021452	0.0671094	0.121562	0.354594
MeanLS	Day45	HIPPURATE	-0.00547884	0.142843	0.021092	0.166818
MeanLS	Day45	HISTAMINE	0.000948504	0.024912	0.350826	0.624573
MeanLS	Day45	HISTIDINE	-0.00156664	0.0828911	0.0839937	0.292298
MeanLS	Day45	HISTIDINOL	-0.00448558	0.127384	0.0301234	0.218395
MeanLS	Day45	HYPOXANTHINE	-0.000664667	0.00175321	0.805636	0.934538
MeanLS	Day45	INDOLE-3-ACETATE	0.000993455	0.00986935	0.558548	0.745453
MeanLS	Day45	INOSINE	-0.000747919	0.00898079	0.5769	0.749109
MeanLS	Day45	ISOLEUCINE	0.00179436	0.0925246	0.0671924	0.275177
MeanLS	Day45	KYNURENATE	0.0034705	0.0342428	0.272872	0.539542
MeanLS	Day45	KYNURENINE	-0.00238597	0.0180266	0.428211	0.66576
MeanLS	Day45	LAUROYLCARNITINE	0.00209043	0.00449535	0.693375	0.849628
MeanLS	Day45	L-CARNITINE	-0.000571079	0.00416876	0.704201	0.850909
MeanLS	Day45	LEUCINE	0.00178127	0.0892311	0.0725092	0.275177
MeanLS	Day45	LUMICHROME	0.000764096	0.000873714	0.862129	0.974094
MeanLS	Day45	METHIONINE	0.00272294	0.07658	0.0973028	0.32559
MeanLS	Day45	METHIONINE SULFOXIMINE	-0.00100986	0.0597991	0.144657	0.393285
MeanLS	Day45	METHYLTHIOADENOSINE	-0.000177718	0.000293429	0.919846	0.977661
MeanLS	Day45	N,N,N-TRIMETHYLLYSINE	0.00390256	0.167568	0.0118747	0.147585
MeanLS	Day45	N,N-DIMETHYL-ARGININE	0.000141928	0.000197154	0.934264	0.977661
MeanLS	Day45	N1-ACETYLSPERMINE	-0.00475437	0.0614873	0.138934	0.389911
MeanLS	Day45	N-ACETYLPHENYLALANINE	3.49132e-05	2.15428e-05	0.978249	0.987635
MeanLS	Day45	N-ACETYLPUTRESCINE	-2.71349e-05	1.93568e-05	0.979382	0.987635
MeanLS	Day45	N-ALPHA-ACETYLLYSINE	0.00185653	0.0252067	0.347956	0.624573
MeanLS	Day45	NICOTINAMIDE	0.00294054	0.143898	0.0205838	0.166818
MeanLS	Day45	NICOTINATE	-0.000978307	0.017608	0.433673	0.66576
MeanLS	Day45	O-ACETYLCARNITINE	-0.000301658	0.000704784	0.876058	0.977141
MeanLS	Day45	ORNITHINE	-0.00336429	0.0409813	0.229514	0.488969
MeanLS	Day45	PANTOTHENATE	0.000255754	0.000573574	0.888108	0.977661
MeanLS	Day45	PHENYLALANINE	0.00340669	0.205031	0.00489156	0.106391
MeanLS	Day45	PHENYLETHANOLAMINE	0.0040629	0.223941	0.00309558	0.106391
MeanLS	Day45	PHOSPHORYLCHOLINE	0.00257866	0.118353	0.0370775	0.218924
MeanLS	Day45	PICOLINATE	-0.00077066	0.0110493	0.535806	0.739922
MeanLS	Day45	PROLINE	0.00302087	0.211476	0.00418875	0.106391
MeanLS	Day45	PTERIN	-0.000556407	0.00187436	0.799166	0.934538
MeanLS	Day45	PUTRESCINE	-0.00571203	0.101758	0.0543058	0.275177
MeanLS	Day45	PYRIDOXAL	0.000434453	0.00471701	0.686282	0.849628
MeanLS	Day45	PYRIDOXAMINE	-0.00330516	0.0890892	0.0727479	0.275177
MeanLS	Day45	RIBOFLAVIN	7.86923e-05	6.96103e-06	0.987635	0.987635
MeanLS	Day45	S-ADENOSYLHOMOCYSTEINE	-0.000642279	0.0133168	0.496425	0.708016
MeanLS	Day45	S-ADENOSYLMETHIONINE	0.00151202	0.0248156	0.351771	0.624573
MeanLS	Day45	SEBACATE	0.00171636	0.0677585	0.119711	0.354594
MeanLS	Day45	SERINE	-9.30516e-05	0.000143257	0.943948	0.977661
MeanLS	Day45	SPERMIDINE	-0.0027559	0.0553799	0.160885	0.411676
MeanLS	Day45	SPERMINE	0.000751299	0.0030597	0.745055	0.887943
MeanLS	Day45	THIAMINE	-0.00336609	0.110188	0.0447323	0.243232
MeanLS	Day45	THIAMINE MONOPHOSPHATE	0.000724348	0.0153032	0.465721	0.682233
MeanLS	Day45	TRYPTOPHAN	0.00136426	0.0162233	0.452507	0.67876
MeanLS	Day45	TYROSINE	0.00258066	0.0869033	0.0765257	0.277406
MeanLS	Day45	VALINE	0.00169855	0.0481471	0.191938	0.451314
logAlpha	Day04	1-METHYL-L-HISTIDINE	0.00114811	0.006403	0.628218	0.95886
logAlpha	Day04	2,4-DIHYDROXYPTERIDINE	0.0192453	0.11998	0.0307617	0.417334
logAlpha	Day04	2-AMINOISOBUTYRATE	-0.00540866	0.06183	0.126904	0.525747
logAlpha	Day04	4-GUANIDINOBUTANOATE	-0.00679605	0.0551716	0.150047	0.54392
logAlpha	Day04	4-HYDROXYBENZOATE	0.00235557	0.00188663	0.792896	0.981251
logAlpha	Day04	4-IMIDAZOLEACETATE	0.00178209	0.00354108	0.71896	0.979818
logAlpha	Day04	5-AMINOLEVULINATE	0.0126509	0.130483	0.0238619	0.417334
logAlpha	Day04	5-HYDROXYLYSINE	-7.30713e-05	5.79026e-06	0.9884	0.998249
logAlpha	Day04	ACETYLCHOLINE	-0.00324669	0.00325829	0.729976	0.979818
logAlpha	Day04	ADENINE	-0.00935873	0.0960502	0.0548516	0.470399
logAlpha	Day04	ADENOSINE	-0.00464796	0.0107758	0.529425	0.935448
logAlpha	Day04	AGMATINE SULFATE	-0.0065808	0.0396218	0.224427	0.697328
logAlpha	Day04	ALANINE	-0.00106388	0.00670033	0.620326	0.95886
logAlpha	Day04	AMINOISOBUTANOATE	5.2865e-05	1.20199e-06	0.994715	0.998249
logAlpha	Day04	ANSERINE	0.00771411	0.00900665	0.565502	0.95886
logAlpha	Day04	ARGININE	0.00466711	0.116353	0.0335786	0.417334
logAlpha	Day04	ASPARTATE	-0.00115267	0.00141712	0.820018	0.981251
logAlpha	Day04	AZELATE	-0.000124867	2.29988e-05	0.976885	0.998249
logAlpha	Day04	BIOTIN	-0.00176665	0.0118501	0.509469	0.935448
logAlpha	Day04	CADAVERINE	-0.00532867	0.007999	0.588198	0.95886
logAlpha	Day04	CAFFEINE	0.00530942	0.0155889	0.448856	0.935448
logAlpha	Day04	CHOLINE	-0.000662508	0.00135273	0.824088	0.981251
logAlpha	Day04	CITICOLINE	-0.00427702	0.013786	0.476551	0.935448
logAlpha	Day04	CITRULLINE	-0.000109376	8.06625e-06	0.986309	0.998249
logAlpha	Day04	CYSTATHIONINE	-0.00501345	0.0364608	0.244254	0.732763
logAlpha	Day04	CYSTINE	-0.0156046	0.0429497	0.205542	0.662301
logAlpha	Day04	CYTIDINE	0.0106496	0.0577084	0.140733	0.54392
logAlpha	Day04	DEOXYADENOSINE	-0.0117698	0.09197	0.0605535	0.470399
logAlpha	Day04	DEOXYCARNITINE	-0.00615841	0.0345044	0.257561	0.746926
logAlpha	Day04	DEOXYCYTIDINE	0.00816431	0.0313596	0.280821	0.788112
logAlpha	Day04	DEOXYGUANOSINE	0.00531785	0.0124096	0.499578	0.935448
logAlpha	Day04	GAMMA-AMINOBUTYRATE	-0.00353778	0.0144954	0.465343	0.935448
logAlpha	Day04	GLUTAMATE	0.00544311	0.141679	0.018189	0.417334
logAlpha	Day04	GLUTAMINE	0.0108899	0.200805	0.00422529	0.367601
logAlpha	Day04	GLUTARYLCARNITINE	0.000316506	8.3847e-05	0.95588	0.998249
logAlpha	Day04	GLUTATHIONE REDUCED	0.00650229	0.0122146	0.502988	0.935448
logAlpha	Day04	GUANINE	-0.00218829	0.00646006	0.626686	0.95886
logAlpha	Day04	GUANOSINE	0.000238139	9.0299e-05	0.954215	0.998249
logAlpha	Day04	HIPPURATE	-0.00309961	0.00499787	0.668895	0.972323
logAlpha	Day04	HISTAMINE	0.00127241	0.00409587	0.698706	0.979818
logAlpha	Day04	HISTIDINE	0.00682772	0.0858335	0.0702895	0.470399
logAlpha	Day04	HISTIDINOL	-0.00119171	0.000879966	0.85773	0.981251
logAlpha	Day04	HYPOXANTHINE	-0.00506976	0.0124572	0.498751	0.935448
logAlpha	Day04	INDOLE-3-ACETATE	-0.00209848	0.00534583	0.658242	0.972323
logAlpha	Day04	INOSINE	0.00119827	0.0017753	0.79897	0.981251
logAlpha	Day04	ISOLEUCINE	0.00293454	0.0241132	0.3452	0.883305
logAlpha	Day04	KYNURENATE	-0.00194136	0.000626883	0.879742	0.981251
logAlpha	Day04	KYNURENINE	-0.00765458	0.0257168	0.329449	0.868549
logAlpha	Day04	LAUROYLCARNITINE	0.0354304	0.107233	0.0418533	0.455155
logAlpha	Day04	L-CARNITINE	0.00012027	3.65193e-05	0.970874	0.998249
logAlpha	Day04	LEUCINE	0.00236505	0.0172844	0.424992	0.935448
logAlpha	Day04	LUMICHROME	0.00496999	0.00413221	0.697436	0.979818
logAlpha	Day04	METHIONINE	0.000755754	0.00142357	0.819615	0.981251
logAlpha	Day04	METHIONINE SULFOXIMINE	0.00100193	0.00203306	0.785191	0.981251
logAlpha	Day04	METHYLTHIOADENOSINE	0.00829612	0.0301758	0.290237	0.789082
logAlpha	Day04	N,N,N-TRIMETHYLLYSINE	-0.00764074	0.0787761	0.0834979	0.484288
logAlpha	Day04	N,N-DIMETHYL-ARGININE	0.00155122	0.00261137	0.757361	0.981251
logAlpha	Day04	N1-ACETYLSPERMINE	-0.00352558	0.00729693	0.605121	0.95886
logAlpha	Day04	N-ACETYLPHENYLALANINE	0.00227958	0.00494447	0.670568	0.972323
logAlpha	Day04	N-ACETYLPUTRESCINE	-0.00515038	0.0497983	0.172079	0.585131
logAlpha	Day04	N-ALPHA-ACETYLLYSINE	-0.0140312	0.125901	0.0266597	0.417334
logAlpha	Day04	NICOTINAMIDE	0.000544724	0.000633353	0.879128	0.981251
logAlpha	Day04	NICOTINATE	-0.00626499	0.0684172	0.10773	0.520693
logAlpha	Day04	O-ACETYLCARNITINE	0.000865694	0.00165439	0.8058	0.981251
logAlpha	Day04	ORNITHINE	0.00531333	0.0183686	0.410702	0.935448
logAlpha	Day04	PANTOTHENATE	0.00998146	0.134816	0.0214846	0.417334
logAlpha	Day04	PHENYLALANINE	-6.94584e-06	1.31929e-07	0.998249	0.998249
logAlpha	Day04	PHENYLETHANOLAMINE	-0.00648383	0.0559673	0.147055	0.54392
logAlpha	Day04	PHOSPHORYLCHOLINE	0.00336232	0.0208284	0.380727	0.920089
logAlpha	Day04	PICOLINATE	-0.00771538	0.098954	0.0511281	0.470399
logAlpha	Day04	PROLINE	-0.00696661	0.0693323	0.105319	0.520693
logAlpha	Day04	PTERIN	0.00552838	0.0122117	0.50304	0.935448
logAlpha	Day04	PUTRESCINE	0.0107068	0.0886013	0.0657141	0.470399
logAlpha	Day04	PYRIDOXAL	0.00581341	0.0491729	0.174867	0.585131
logAlpha	Day04	PYRIDOXAMINE	0.00093864	0.000687754	0.874083	0.981251
logAlpha	Day04	RIBOFLAVIN	-0.0230863	0.079483	0.0820666	0.484288
logAlpha	Day04	S-ADENOSYLHOMOCYSTEINE	-0.00249408	0.022124	0.36615	0.910143
logAlpha	Day04	S-ADENOSYLMETHIONINE	-0.00198677	0.00320657	0.732048	0.979818
logAlpha	Day04	SEBACATE	-0.0091066	0.06494	0.117435	0.525747
logAlpha	Day04	SERINE	-0.000462407	0.000450463	0.897954	0.988886
logAlpha	Day04	SPERMIDINE	-0.00414304	0.0103553	0.537614	0.935448
logAlpha	Day04	SPERMINE	-0.00713923	0.0127557	0.493619	0.935448
logAlpha	Day04	THIAMINE	-0.0024624	0.0078506	0.591694	0.95886
logAlpha	Day04	THIAMINE MONOPHOSPHATE	-0.00245632	0.0103693	0.537338	0.935448
logAlpha	Day04	TRYPTOPHAN	0.00522826	0.0696227	0.104566	0.520693
logAlpha	Day04	TYROSINE	0.00681484	0.0633322	0.122233	0.525747
logAlpha	Day04	VALINE	0.000499864	0.000904804	0.855757	0.981251
logAlpha	Day10	1-METHYL-L-HISTIDINE	-0.00201515	0.00430722	0.687427	0.906154
logAlpha	Day10	2,4-DIHYDROXYPTERIDINE	0.0198812	0.141799	0.016622	0.213158
logAlpha	Day10	2-AMINOISOBUTYRATE	-0.00818152	0.164649	0.0093835	0.204091
logAlpha	Day10	4-GUANIDINOBUTANOATE	-0.0117044	0.135168	0.0196008	0.213158
logAlpha	Day10	4-HYDROXYBENZOATE	0.0136527	0.0646578	0.11334	0.428723
logAlpha	Day10	4-IMIDAZOLEACETATE	0.00521839	0.0272269	0.30892	0.751794
logAlpha	Day10	5-AMINOLEVULINATE	-0.00593254	0.030409	0.281843	0.751794
logAlpha	Day10	5-HYDROXYLYSINE	0.0118928	0.105317	0.0410466	0.276356
logAlpha	Day10	ACETYLCHOLINE	-0.00395688	0.00534212	0.654007	0.904723
logAlpha	Day10	ADENINE	-0.00122428	0.00196943	0.785694	0.917514
logAlpha	Day10	ADENOSINE	0.00414165	0.0112957	0.513938	0.904382
logAlpha	Day10	AGMATINE SULFATE	-0.0151393	0.145615	0.0151145	0.213158
logAlpha	Day10	ALANINE	-0.000269942	0.000412302	0.901029	0.972312
logAlpha	Day10	AMINOISOBUTANOATE	1.0732e-05	6.32135e-08	0.998771	0.999216
logAlpha	Day10	ANSERINE	0.000783358	0.000157251	0.938784	0.972312
logAlpha	Day10	ARGININE	0.00432778	0.099293	0.0476475	0.276356
logAlpha	Day10	ASPARTATE	-0.00422989	0.0170589	0.421798	0.873725
logAlpha	Day10	AZELATE	0.00484186	0.0498358	0.166155	0.527458
logAlpha	Day10	BIOTIN	-0.00273898	0.0175105	0.415668	0.873725
logAlpha	Day10	CADAVERINE	-0.00643641	0.0091791	0.556478	0.904382
logAlpha	Day10	CAFFEINE	-0.00501292	0.0114982	0.510167	0.904382
logAlpha	Day10	CHOLINE	-0.00243172	0.0269943	0.311024	0.751794
logAlpha	Day10	CITICOLINE	-0.00145516	0.00145411	0.815287	0.93329
logAlpha	Day10	CITRULLINE	0.00916803	0.10088	0.0458113	0.276356
logAlpha	Day10	CYSTATHIONINE	-0.0136559	0.228324	0.00181948	0.0791473
logAlpha	Day10	CYSTINE	-0.00768806	0.00849056	0.571736	0.904382
logAlpha	Day10	CYTIDINE	0.00359472	0.00704378	0.606636	0.904723
logAlpha	Day10	DEOXYADENOSINE	-0.00172721	0.00258999	0.755143	0.911833
logAlpha	Day10	DEOXYCARNITINE	-0.00567266	0.0402544	0.214473	0.621973
logAlpha	Day10	DEOXYCYTIDINE	0.00260269	0.00468543	0.674718	0.904723
logAlpha	Day10	DEOXYGUANOSINE	0.0144654	0.0853351	0.0673876	0.325707
logAlpha	Day10	GAMMA-AMINOBUTYRATE	-0.00202275	0.00975809	0.544227	0.904382
logAlpha	Day10	GLUTAMATE	0.00307443	0.0560868	0.141196	0.491363
logAlpha	Day10	GLUTAMINE	0.00883597	0.107527	0.0388619	0.276356
logAlpha	Day10	GLUTARYLCARNITINE	0.0022079	0.0048936	0.667977	0.904723
logAlpha	Day10	GLUTATHIONE REDUCED	0.00650703	0.0180245	0.408845	0.873725
logAlpha	Day10	GUANINE	-0.000319729	0.000243655	0.92384	0.972312
logAlpha	Day10	GUANOSINE	0.00198135	0.0107125	0.525069	0.904382
logAlpha	Day10	HIPPURATE	0.011683	0.0687499	0.102161	0.404001
logAlpha	Day10	HISTAMINE	0.00231475	0.0198792	0.385508	0.859979
logAlpha	Day10	HISTIDINE	0.0065229	0.0868878	0.0648313	0.325707
logAlpha	Day10	HISTIDINOL	-0.00763481	0.0430316	0.199005	0.597015
logAlpha	Day10	HYPOXANTHINE	0.00321031	0.00464817	0.675943	0.904723
logAlpha	Day10	INDOLE-3-ACETATE	0.00324166	0.00764057	0.591731	0.904723
logAlpha	Day10	INOSINE	0.00943678	0.135482	0.0194484	0.213158
logAlpha	Day10	ISOLEUCINE	-0.000945047	0.00247327	0.760559	0.911833
logAlpha	Day10	KYNURENATE	-0.00367523	0.00237761	0.765101	0.911833
logAlpha	Day10	KYNURENINE	-0.0175679	0.0999767	0.0468474	0.276356
logAlpha	Day10	LAUROYLCARNITINE	0.0251075	0.0499	0.165875	0.527458
logAlpha	Day10	L-CARNITINE	0.00262441	0.00879245	0.564949	0.904382
logAlpha	Day10	LEUCINE	-0.000576552	0.000961576	0.849351	0.947353
logAlpha	Day10	LUMICHROME	-0.00154261	0.000363491	0.907044	0.972312
logAlpha	Day10	METHIONINE	-0.00345104	0.0269873	0.311087	0.751794
logAlpha	Day10	METHIONINE SULFOXIMINE	0.00184455	0.0216381	0.365055	0.835784
logAlpha	Day10	METHYLTHIOADENOSINE	-5.87172e-06	2.5767e-08	0.999216	0.999216
logAlpha	Day10	N,N,N-TRIMETHYLLYSINE	-0.0142893	0.332866	9.73805e-05	0.0084721
logAlpha	Day10	N,N-DIMETHYL-ARGININE	0.00178669	0.00309847	0.73299	0.911833
logAlpha	Day10	N1-ACETYLSPERMINE	0.00280821	0.00303017	0.735843	0.911833
logAlpha	Day10	N-ACETYLPHENYLALANINE	0.0100649	0.0722894	0.0934268	0.387054
logAlpha	Day10	N-ACETYLPUTRESCINE	-0.00160632	0.00752396	0.594584	0.904723
logAlpha	Day10	N-ALPHA-ACETYLLYSINE	-0.021569	0.179377	0.00646561	0.187503
logAlpha	Day10	NICOTINAMIDE	-0.00290004	0.0124165	0.49364	0.904382
logAlpha	Day10	NICOTINATE	-0.00125948	0.00295385	0.739072	0.911833
logAlpha	Day10	O-ACETYLCARNITINE	0.00715749	0.0800821	0.0768295	0.351798
logAlpha	Day10	ORNITHINE	-0.00166799	0.00187164	0.790961	0.917514
logAlpha	Day10	PANTOTHENATE	0.00863351	0.103372	0.0430704	0.276356
logAlpha	Day10	PHENYLALANINE	0.000469279	0.000571462	0.883592	0.972312
logAlpha	Day10	PHENYLETHANOLAMINE	-0.00690189	0.0760894	0.0849124	0.369369
logAlpha	Day10	PHOSPHORYLCHOLINE	0.00220982	0.0124431	0.493174	0.904382
logAlpha	Day10	PICOLINATE	-0.00232513	0.00926179	0.554697	0.904382
logAlpha	Day10	PROLINE	-0.00687659	0.128105	0.0233539	0.225754
logAlpha	Day10	PTERIN	0.0078987	0.0331539	0.260799	0.731921
logAlpha	Day10	PUTRESCINE	0.00616709	0.0223316	0.357396	0.835784
logAlpha	Day10	PYRIDOXAL	-0.00097653	0.0011381	0.836278	0.944886
logAlpha	Day10	PYRIDOXAMINE	0.00269222	0.00612681	0.631165	0.904723
logAlpha	Day10	RIBOFLAVIN	-0.0220293	0.0490196	0.169757	0.527458
logAlpha	Day10	S-ADENOSYLHOMOCYSTEINE	-0.00396943	0.0899731	0.060042	0.325707
logAlpha	Day10	S-ADENOSYLMETHIONINE	-8.8201e-05	1.2796e-05	0.982522	0.999216
logAlpha	Day10	SEBACATE	-0.006342	0.0579944	0.134416	0.487257
logAlpha	Day10	SERINE	-0.00363657	0.0281218	0.300989	0.751794
logAlpha	Day10	SPERMIDINE	0.00398109	0.00975925	0.544203	0.904382
logAlpha	Day10	SPERMINE	-0.00478513	0.00539912	0.652282	0.904723
logAlpha	Day10	THIAMINE	-0.00115821	0.00260461	0.754475	0.911833
logAlpha	Day10	THIAMINE MONOPHOSPHATE	0.00192387	0.00565492	0.644674	0.904723
logAlpha	Day10	TRYPTOPHAN	0.00226914	0.0107707	0.523938	0.904382
logAlpha	Day10	TYROSINE	0.000372844	0.000186622	0.933324	0.972312
logAlpha	Day10	VALINE	-0.00201317	0.0143237	0.461986	0.904382
logAlpha	Day24	1-METHYL-L-HISTIDINE	0.00079959	0.000274387	0.919194	0.979667
logAlpha	Day24	2,4-DIHYDROXYPTERIDINE	0.0208651	0.170554	0.00808542	0.140686
logAlpha	Day24	2-AMINOISOBUTYRATE	-0.00163262	0.00547039	0.650141	0.899503
logAlpha	Day24	4-GUANIDINOBUTANOATE	-0.00493149	0.0241992	0.337807	0.638896
logAlpha	Day24	4-HYDROXYBENZOATE	-0.000889653	0.000246716	0.923364	0.979667
logAlpha	Day24	4-IMIDAZOLEACETATE	1.26454e-05	1.41787e-07	0.99816	0.99816
logAlpha	Day24	5-AMINOLEVULINATE	-0.00164138	0.00240324	0.763875	0.916412
logAlpha	Day24	5-HYDROXYLYSINE	0.0109879	0.0558399	0.142101	0.515115
logAlpha	Day24	ACETYLCHOLINE	-0.00794578	0.0245332	0.334453	0.638896
logAlpha	Day24	ADENINE	-0.00782199	0.09059	0.0591285	0.321511
logAlpha	Day24	ADENOSINE	-0.00309017	0.00926986	0.554523	0.873853
logAlpha	Day24	AGMATINE SULFATE	-0.00186918	0.00188535	0.790213	0.929035
logAlpha	Day24	ALANINE	-0.00344284	0.0429274	0.199562	0.582725
logAlpha	Day24	AMINOISOBUTANOATE	0.00243504	0.00245212	0.761555	0.916412
logAlpha	Day24	ANSERINE	-0.010057	0.0233354	0.346686	0.641737
logAlpha	Day24	ARGININE	0.0031371	0.0690359	0.101425	0.441197
logAlpha	Day24	ASPARTATE	0.0119973	0.0768216	0.0833668	0.381732
logAlpha	Day24	AZELATE	0.0016505	0.0041445	0.693094	0.899503
logAlpha	Day24	BIOTIN	-0.00842968	0.139329	0.0176751	0.256289
logAlpha	Day24	CADAVERINE	-0.0171131	0.0266123	0.31452	0.638896
logAlpha	Day24	CAFFEINE	0.00220119	0.00119919	0.832003	0.948333
logAlpha	Day24	CHOLINE	-0.000533726	0.000873429	0.856346	0.948333
logAlpha	Day24	CITICOLINE	0.005277	0.0165927	0.428268	0.745187
logAlpha	Day24	CITRULLINE	0.0085176	0.0630498	0.118081	0.466958
logAlpha	Day24	CYSTATHIONINE	0.0075799	0.0307471	0.279143	0.638896
logAlpha	Day24	CYSTINE	-0.0163405	0.0414414	0.2077	0.5829
logAlpha	Day24	CYTIDINE	-0.00653773	0.0207479	0.375215	0.680077
logAlpha	Day24	DEOXYADENOSINE	-0.00812815	0.0560636	0.141281	0.515115
logAlpha	Day24	DEOXYCARNITINE	-0.0057007	0.0248616	0.331199	0.638896
logAlpha	Day24	DEOXYCYTIDINE	-0.00895041	0.0323364	0.266862	0.638896
logAlpha	Day24	DEOXYGUANOSINE	0.00413648	0.00665618	0.616748	0.899503
logAlpha	Day24	GAMMA-AMINOBUTYRATE	-0.00291738	0.0141476	0.464771	0.792845
logAlpha	Day24	GLUTAMATE	0.000890066	0.00386704	0.70306	0.899503
logAlpha	Day24	GLUTAMINE	0.00227308	0.00506601	0.66252	0.899503
logAlpha	Day24	GLUTARYLCARNITINE	-0.0051973	0.0261906	0.318437	0.638896
logAlpha	Day24	GLUTATHIONE REDUCED	0.0320813	0.116216	0.031346	0.272711
logAlpha	Day24	GUANINE	-0.00595981	0.0470762	0.178686	0.575765
logAlpha	Day24	GUANOSINE	-0.00502767	0.0361947	0.23965	0.638182
logAlpha	Day24	HIPPURATE	-7.8489e-05	3.80639e-06	0.990467	0.99816
logAlpha	Day24	HISTAMINE	-0.00299964	0.0266835	0.313864	0.638896
logAlpha	Day24	HISTIDINE	0.0056065	0.0473948	0.177187	0.575765
logAlpha	Day24	HISTIDINOL	-0.00446117	0.0135752	0.474011	0.793057
logAlpha	Day24	HYPOXANTHINE	-0.00243034	0.00164606	0.803698	0.93229
logAlpha	Day24	INDOLE-3-ACETATE	-0.0170663	0.202052	0.00361639	0.104875
logAlpha	Day24	INOSINE	0.00211985	0.00594028	0.636427	0.899503
logAlpha	Day24	ISOLEUCINE	-0.00169969	0.00832169	0.575601	0.873853
logAlpha	Day24	KYNURENATE	-0.00485507	0.00411655	0.69408	0.899503
logAlpha	Day24	KYNURENINE	-0.0276283	0.190706	0.00484256	0.105326
logAlpha	Day24	LAUROYLCARNITINE	0.0357917	0.0908464	0.058753	0.321511
logAlpha	Day24	L-CARNITINE	0.000962806	0.00085864	0.857555	0.948333
logAlpha	Day24	LEUCINE	-0.000541499	0.000815658	0.86113	0.948333
logAlpha	Day24	LUMICHROME	0.000990204	0.000127499	0.944869	0.981606
logAlpha	Day24	METHIONINE	0.00245066	0.0104763	0.529696	0.8534
logAlpha	Day24	METHIONINE SULFOXIMINE	-0.000694079	0.00286802	0.742761	0.916412
logAlpha	Day24	METHYLTHIOADENOSINE	0.000486926	0.000114472	0.947757	0.981606
logAlpha	Day24	N,N,N-TRIMETHYLLYSINE	-0.0158756	0.291485	0.000323704	0.0140811
logAlpha	Day24	N,N-DIMETHYL-ARGININE	0.0111282	0.105535	0.0408258	0.273219
logAlpha	Day24	N1-ACETYLSPERMINE	-0.00651628	0.00802287	0.582569	0.873853
logAlpha	Day24	N-ACETYLPHENYLALANINE	0.00144711	0.00229829	0.768944	0.916412
logAlpha	Day24	N-ACETYLPUTRESCINE	-0.00629711	0.116364	0.0312321	0.272711
logAlpha	Day24	N-ALPHA-ACETYLLYSINE	-0.0329048	0.388902	1.71661e-05	0.00149345
logAlpha	Day24	NICOTINAMIDE	-0.00359512	0.0180183	0.408926	0.726053
logAlpha	Day24	NICOTINATE	0.00330946	0.012947	0.484493	0.7953
logAlpha	Day24	O-ACETYLCARNITINE	0.00726343	0.0475322	0.176545	0.575765
logAlpha	Day24	ORNITHINE	0.00839752	0.0327208	0.263991	0.638896
logAlpha	Day24	PANTOTHENATE	0.0024392	0.00445861	0.682265	0.899503
logAlpha	Day24	PHENYLALANINE	0.00407538	0.035831	0.242069	0.638182
logAlpha	Day24	PHENYLETHANOLAMINE	-0.00152125	0.00448991	0.68121	0.899503
logAlpha	Day24	PHOSPHORYLCHOLINE	0.0015277	0.00465819	0.675613	0.899503
logAlpha	Day24	PICOLINATE	0.00140616	0.00231524	0.768117	0.916412
logAlpha	Day24	PROLINE	-0.00773126	0.10718	0.039197	0.273219
logAlpha	Day24	PTERIN	0.0110715	0.0654855	0.110979	0.459772
logAlpha	Day24	PUTRESCINE	0.00409198	0.00875371	0.565811	0.873853
logAlpha	Day24	PYRIDOXAL	0.000725558	0.000597277	0.881011	0.958099
logAlpha	Day24	PYRIDOXAMINE	0.00689839	0.0259198	0.320986	0.638896
logAlpha	Day24	RIBOFLAVIN	-0.0226893	0.0426711	0.20094	0.582725
logAlpha	Day24	S-ADENOSYLHOMOCYSTEINE	0.00847739	0.122037	0.0271412	0.272711
logAlpha	Day24	S-ADENOSYLMETHIONINE	0.0080711	0.0443375	0.192173	0.582725
logAlpha	Day24	SEBACATE	-0.00862777	0.100267	0.0465117	0.289037
logAlpha	Day24	SERINE	-0.00395148	0.0268799	0.312066	0.638896
logAlpha	Day24	SPERMIDINE	0.0174442	0.131032	0.0217192	0.269939
logAlpha	Day24	SPERMINE	0.0263383	0.0876852	0.0635572	0.325263
logAlpha	Day24	THIAMINE	0.00504691	0.0341754	0.253456	0.638896
logAlpha	Day24	THIAMINE MONOPHOSPHATE	0.00770426	0.0850812	0.0678154	0.327774
logAlpha	Day24	TRYPTOPHAN	-0.00479206	0.0260191	0.320047	0.638896
logAlpha	Day24	TYROSINE	0.0111237	0.108062	0.0383509	0.273219
logAlpha	Day24	VALINE	-0.000122871	4.47059e-05	0.967338	0.990099
logAlpha	Day45	1-METHYL-L-HISTIDINE	0.00411172	0.00845983	0.588216	0.854659
logAlpha	Day45	2,4-DIHYDROXYPTERIDINE	0.0128609	0.0426052	0.22031	0.547629
logAlpha	Day45	2-AMINOISOBUTYRATE	-0.00112359	0.00224514	0.780642	0.925304
logAlpha	Day45	4-GUANIDINOBUTANOATE	0.0251116	0.315846	0.000294884	0.0128275
logAlpha	Day45	4-HYDROXYBENZOATE	0.00785965	0.0212666	0.389114	0.704344
logAlpha	Day45	4-IMIDAZOLEACETATE	0.0106521	0.0576382	0.152357	0.427584
logAlpha	Day45	5-AMINOLEVULINATE	0.00172205	0.00210573	0.7874	0.925304
logAlpha	Day45	5-HYDROXYLYSINE	0.00533672	0.0135879	0.492044	0.807694
logAlpha	Day45	ACETYLCHOLINE	-0.00193268	0.000532578	0.892157	0.925304
logAlpha	Day45	ADENINE	-0.00568988	0.0234816	0.365213	0.704344
logAlpha	Day45	ADENOSINE	0.00211693	0.00266488	0.761561	0.925304
logAlpha	Day45	AGMATINE SULFATE	0.01928	0.171887	0.0107327	0.0778123
logAlpha	Day45	ALANINE	-0.00561922	0.0733721	0.104893	0.369011
logAlpha	Day45	AMINOISOBUTANOATE	0.00984409	0.0346888	0.269715	0.586631
logAlpha	Day45	ANSERINE	-0.0121915	0.0361431	0.259726	0.582295
logAlpha	Day45	ARGININE	0.00323462	0.0304596	0.301546	0.624631
logAlpha	Day45	ASPARTATE	0.00336526	0.00530725	0.668291	0.922877
logAlpha	Day45	AZELATE	0.00152011	0.00185716	0.800071	0.925304
logAlpha	Day45	BIOTIN	-0.00186561	0.0105554	0.545116	0.832019
logAlpha	Day45	CADAVERINE	-0.00278264	0.000770894	0.870422	0.925304
logAlpha	Day45	CAFFEINE	-0.0127449	0.0696369	0.114521	0.369011
logAlpha	Day45	CHOLINE	0.00251669	0.00840556	0.58942	0.854659
logAlpha	Day45	CITICOLINE	-0.00560649	0.0186425	0.420356	0.731419
logAlpha	Day45	CITRULLINE	0.0136371	0.0625402	0.135488	0.406465
logAlpha	Day45	CYSTATHIONINE	0.0015226	0.00187893	0.798926	0.925304
logAlpha	Day45	CYSTINE	-0.00384595	0.00297753	0.74839	0.925304
logAlpha	Day45	CYTIDINE	-0.0146105	0.0597388	0.144866	0.420111
logAlpha	Day45	DEOXYADENOSINE	0.00164315	0.00388019	0.714176	0.925304
logAlpha	Day45	DEOXYCARNITINE	-0.0112584	0.0709856	0.110941	0.369011
logAlpha	Day45	DEOXYCYTIDINE	-0.0171319	0.120695	0.0351339	0.182576
logAlpha	Day45	DEOXYGUANOSINE	0.00161993	0.00126378	0.834538	0.925304
logAlpha	Day45	GAMMA-AMINOBUTYRATE	-0.000382115	0.000296701	0.919402	0.941035
logAlpha	Day45	GLUTAMATE	0.00333383	0.0459644	0.202586	0.518381
logAlpha	Day45	GLUTAMINE	0.00649889	0.031018	0.297087	0.624631
logAlpha	Day45	GLUTARYLCARNITINE	-0.0125049	0.0702097	0.112986	0.369011
logAlpha	Day45	GLUTATHIONE REDUCED	0.021792	0.0538396	0.167	0.454031
logAlpha	Day45	GUANINE	-0.0193137	0.278687	0.000785094	0.0170758
logAlpha	Day45	GUANOSINE	-0.0148165	0.211833	0.00415279	0.0401436
logAlpha	Day45	HIPPURATE	0.0081687	0.0210108	0.392013	0.704344
logAlpha	Day45	HISTAMINE	-0.0088639	0.143958	0.0205555	0.127738
logAlpha	Day45	HISTIDINE	0.00958829	0.205452	0.00484237	0.0421286
logAlpha	Day45	HISTIDINOL	0.00623775	0.0163	0.451432	0.75528
logAlpha	Day45	HYPOXANTHINE	0.00670879	0.0118186	0.521857	0.832019
logAlpha	Day45	INDOLE-3-ACETATE	-0.0113849	0.0857642	0.0785735	0.325519
logAlpha	Day45	INOSINE	0.00581724	0.0359496	0.261029	0.582295
logAlpha	Day45	ISOLEUCINE	0.00168067	0.00537104	0.666418	0.922877
logAlpha	Day45	KYNURENATE	-0.00166309	0.000520325	0.893397	0.925304
logAlpha	Day45	KYNURENINE	-0.0294767	0.182051	0.00845081	0.0668382
logAlpha	Day45	LAUROYLCARNITINE	0.0233486	0.0371079	0.253342	0.582295
logAlpha	Day45	L-CARNITINE	-0.00284153	0.00682926	0.626786	0.893941
logAlpha	Day45	LEUCINE	0.000223849	9.32438e-05	0.954767	0.956802
logAlpha	Day45	LUMICHROME	-0.0146446	0.0212366	0.389452	0.704344
logAlpha	Day45	METHIONINE	-0.00254447	0.00442476	0.695675	0.925304
logAlpha	Day45	METHIONINE SULFOXIMINE	0.00515143	0.102963	0.0528199	0.255296
logAlpha	Day45	METHYLTHIOADENOSINE	0.00222739	0.00304995	0.745449	0.925304
logAlpha	Day45	N,N,N-TRIMETHYLLYSINE	-0.0233566	0.39716	2.91412e-05	0.00253528
logAlpha	Day45	N,N-DIMETHYL-ARGININE	0.0185946	0.223922	0.00309701	0.0337404
logAlpha	Day45	N1-ACETYLSPERMINE	-0.00403196	0.00292607	0.750503	0.925304
logAlpha	Day45	N-ACETYLPHENYLALANINE	0.00304724	0.010859	0.539359	0.832019
logAlpha	Day45	N-ACETYLPUTRESCINE	-0.00638733	0.0709693	0.110984	0.369011
logAlpha	Day45	N-ALPHA-ACETYLLYSINE	-0.0215077	0.223848	0.00310257	0.0337404
logAlpha	Day45	NICOTINAMIDE	-0.00815772	0.0732814	0.105116	0.369011
logAlpha	Day45	NICOTINATE	0.00996855	0.12097	0.034912	0.182576
logAlpha	Day45	O-ACETYLCARNITINE	0.000407337	8.50331e-05	0.956802	0.956802
logAlpha	Day45	ORNITHINE	0.0350908	0.295013	0.000513301	0.0148857
logAlpha	Day45	PANTOTHENATE	-0.00908893	0.0479321	0.192959	0.50871
logAlpha	Day45	PHENYLALANINE	-0.00302552	0.0107006	0.542349	0.832019
logAlpha	Day45	PHENYLETHANOLAMINE	-0.0115634	0.120029	0.0356758	0.182576
logAlpha	Day45	PHOSPHORYLCHOLINE	0.00109228	0.00140513	0.825665	0.925304
logAlpha	Day45	PICOLINATE	0.00840144	0.0868906	0.0765482	0.325519
logAlpha	Day45	PROLINE	-0.0131381	0.264676	0.00112364	0.0195513
logAlpha	Day45	PTERIN	0.00735666	0.0216813	0.384479	0.704344
logAlpha	Day45	PUTRESCINE	0.0282936	0.165203	0.0125492	0.0839829
logAlpha	Day45	PYRIDOXAL	-0.00326266	0.0176027	0.433743	0.739915
logAlpha	Day45	PYRIDOXAMINE	0.00104899	0.000593795	0.886165	0.925304
logAlpha	Day45	RIBOFLAVIN	-0.0229549	0.0391937	0.240168	0.580407
logAlpha	Day45	S-ADENOSYLHOMOCYSTEINE	0.00310569	0.0206026	0.3967	0.704344
logAlpha	Day45	S-ADENOSYLMETHIONINE	-0.00201337	0.00291145	0.751108	0.925304
logAlpha	Day45	SEBACATE	-0.0124545	0.236076	0.00229856	0.0333291
logAlpha	Day45	SERINE	0.00197772	0.00428208	0.700391	0.925304
logAlpha	Day45	SPERMIDINE	0.011775	0.0668964	0.122176	0.379619
logAlpha	Day45	SPERMINE	0.00509676	0.00931744	0.569813	0.854659
logAlpha	Day45	THIAMINE	0.00667016	0.0286293	0.316763	0.640892
logAlpha	Day45	THIAMINE MONOPHOSPHATE	-0.000721471	0.00100457	0.85227	0.925304
logAlpha	Day45	TRYPTOPHAN	-0.0125227	0.0904478	0.0704967	0.322801
logAlpha	Day45	TYROSINE	-0.000780132	0.00052549	0.892873	0.925304
logAlpha	Day45	VALINE	-0.000852884	0.000803246	0.867755	0.925304
Beta	Day04	1-METHYL-L-HISTIDINE	-0.0331934	0.00317545	0.733304	0.886075
Beta	Day04	2,4-DIHYDROXYPTERIDINE	-0.662685	0.0844027	0.0727817	0.39575
Beta	Day04	2-AMINOISOBUTYRATE	0.228166	0.0652836	0.116436	0.562776
Beta	Day04	4-GUANIDINOBUTANOATE	0.387282	0.106302	0.0428061	0.364519
Beta	Day04	4-HYDROXYBENZOATE	0.210732	0.00895857	0.566546	0.861809
Beta	Day04	4-IMIDAZOLEACETATE	0.00396686	1.04101e-05	0.984447	0.984899
Beta	Day04	5-AMINOLEVULINATE	-0.0200598	0.000194647	0.93282	0.984899
Beta	Day04	5-HYDROXYLYSINE	-0.10483	0.00707068	0.610792	0.861809
Beta	Day04	ACETYLCHOLINE	0.264159	0.0127974	0.492908	0.855963
Beta	Day04	ADENINE	0.38182	0.0948558	0.0564618	0.364519
Beta	Day04	ADENOSINE	0.122944	0.00447324	0.685813	0.886075
Beta	Day04	AGMATINE SULFATE	0.275524	0.0412077	0.215189	0.645568
Beta	Day04	ALANINE	0.0996895	0.0349056	0.254763	0.670594
Beta	Day04	AMINOISOBUTANOATE	0.355224	0.0321996	0.274368	0.670594
Beta	Day04	ANSERINE	-0.349231	0.0109522	0.526057	0.855963
Beta	Day04	ARGININE	-0.117989	0.0441217	0.199328	0.645568
Beta	Day04	ASPARTATE	-0.0217334	0.000298903	0.916802	0.984713
Beta	Day04	AZELATE	-0.0884246	0.00684286	0.616619	0.861809
Beta	Day04	BIOTIN	0.156946	0.0554888	0.148846	0.645568
Beta	Day04	CADAVERINE	0.104646	0.00183031	0.795944	0.935772
Beta	Day04	CAFFEINE	-0.0381919	0.00047857	0.894836	0.973134
Beta	Day04	CHOLINE	0.130677	0.0312258	0.281867	0.670594
Beta	Day04	CITICOLINE	0.119267	0.00636032	0.62937	0.861809
Beta	Day04	CITRULLINE	0.2398	0.0230045	0.356673	0.705239
Beta	Day04	CYSTATHIONINE	0.113874	0.0111605	0.522126	0.855963
Beta	Day04	CYSTINE	0.174449	0.00318474	0.732928	0.886075
Beta	Day04	CYTIDINE	-0.382586	0.0441892	0.198977	0.645568
Beta	Day04	DEOXYADENOSINE	0.193834	0.0147996	0.460663	0.834952
Beta	Day04	DEOXYCARNITINE	0.51592	0.143677	0.017327	0.274546
Beta	Day04	DEOXYCYTIDINE	-0.328942	0.0302033	0.290014	0.670594
Beta	Day04	DEOXYGUANOSINE	-0.667693	0.116071	0.0338087	0.364519
Beta	Day04	GAMMA-AMINOBUTYRATE	0.100301	0.00691297	0.614813	0.861809
Beta	Day04	GLUTAMATE	-0.263967	0.197693	0.00456948	0.132515
Beta	Day04	GLUTAMINE	-0.373335	0.140025	0.0189342	0.274546
Beta	Day04	GLUTARYLCARNITINE	0.0125979	7.88133e-05	0.957223	0.984899
Beta	Day04	GLUTATHIONE REDUCED	-0.492026	0.0414959	0.213558	0.645568
Beta	Day04	GUANINE	0.117886	0.0111234	0.522823	0.855963
Beta	Day04	GUANOSINE	0.0380227	0.00136582	0.823253	0.938227
Beta	Day04	HIPPURATE	0.30198	0.0281456	0.307315	0.670594
Beta	Day04	HISTAMINE	0.142744	0.0305837	0.28695	0.670594
Beta	Day04	HISTIDINE	-0.208233	0.0473681	0.183198	0.645568
Beta	Day04	HISTIDINOL	0.340312	0.0425756	0.207571	0.645568
Beta	Day04	HYPOXANTHINE	0.338607	0.0329702	0.268605	0.670594
Beta	Day04	INDOLE-3-ACETATE	0.267435	0.0515139	0.16468	0.645568
Beta	Day04	INOSINE	0.152717	0.0171089	0.427374	0.791096
Beta	Day04	ISOLEUCINE	-0.0227558	0.000860283	0.859314	0.946333
Beta	Day04	KYNURENATE	-1.14492	0.129362	0.0245185	0.304729
Beta	Day04	KYNURENINE	0.427463	0.0475831	0.182182	0.645568
Beta	Day04	LAUROYLCARNITINE	-1.44408	0.105692	0.043442	0.364519
Beta	Day04	L-CARNITINE	-0.124075	0.0230601	0.356085	0.705239
Beta	Day04	LEUCINE	-0.00477652	4.18291e-05	0.96883	0.984899
Beta	Day04	LUMICHROME	-0.274088	0.00745649	0.601187	0.861809
Beta	Day04	METHIONINE	0.0508633	0.00382568	0.708362	0.886075
Beta	Day04	METHIONINE SULFOXIMINE	-0.155244	0.0289592	0.300324	0.670594
Beta	Day04	METHYLTHIOADENOSINE	0.111509	0.00323454	0.730926	0.886075
Beta	Day04	N,N,N-TRIMETHYLLYSINE	0.463535	0.172017	0.00865841	0.188321
Beta	Day04	N,N-DIMETHYL-ARGININE	0.00390421	9.8146e-06	0.984899	0.984899
Beta	Day04	N1-ACETYLSPERMINE	0.133325	0.00619136	0.633974	0.861809
Beta	Day04	N-ACETYLPHENYLALANINE	-0.0774197	0.00338373	0.725026	0.886075
Beta	Day04	N-ACETYLPUTRESCINE	0.204061	0.0463808	0.187942	0.645568
Beta	Day04	N-ALPHA-ACETYLLYSINE	0.237037	0.0213184	0.375121	0.725234
Beta	Day04	NICOTINAMIDE	0.0785374	0.0078114	0.592624	0.861809
Beta	Day04	NICOTINATE	0.263571	0.0718459	0.098984	0.506565
Beta	Day04	O-ACETYLCARNITINE	0.0603026	0.00476281	0.67634	0.886075
Beta	Day04	ORNITHINE	0.0625985	0.00151271	0.81415	0.938227
Beta	Day04	PANTOTHENATE	-0.340862	0.0932812	0.0586582	0.364519
Beta	Day04	PHENYLALANINE	-0.0235528	0.00090003	0.856134	0.946333
Beta	Day04	PHENYLETHANOLAMINE	0.200125	0.0316342	0.278692	0.670594
Beta	Day04	PHOSPHORYLCHOLINE	-0.0988415	0.0106792	0.531287	0.855963
Beta	Day04	PICOLINATE	0.299501	0.0884707	0.065923	0.382353
Beta	Day04	PROLINE	0.179022	0.0271637	0.316027	0.670594
Beta	Day04	PTERIN	-0.364673	0.031526	0.279528	0.670594
Beta	Day04	PUTRESCINE	-0.799164	0.292872	0.000374561	0.0325868
Beta	Day04	PYRIDOXAL	-0.087344	0.00658586	0.623338	0.861809
Beta	Day04	PYRIDOXAMINE	-0.0520803	0.00125622	0.830385	0.938227
Beta	Day04	RIBOFLAVIN	0.561999	0.0279461	0.30906	0.670594
Beta	Day04	S-ADENOSYLHOMOCYSTEINE	0.0927198	0.0181414	0.413638	0.782316
Beta	Day04	S-ADENOSYLMETHIONINE	0.164334	0.0130162	0.489211	0.855963
Beta	Day04	SEBACATE	0.460669	0.0985964	0.0515725	0.364519
Beta	Day04	SERINE	-0.0856393	0.00916725	0.562041	0.861809
Beta	Day04	SPERMIDINE	-0.266013	0.0253289	0.333172	0.690142
Beta	Day04	SPERMINE	0.0324909	0.00015675	0.9397	0.984899
Beta	Day04	THIAMINE	0.270757	0.0563155	0.145767	0.645568
Beta	Day04	THIAMINE MONOPHOSPHATE	0.0528289	0.0028458	0.747046	0.890315
Beta	Day04	TRYPTOPHAN	-0.39173	0.231896	0.0019105	0.0831067
Beta	Day04	TYROSINE	-0.341624	0.0944263	0.0570525	0.364519
Beta	Day04	VALINE	-0.0506792	0.00551815	0.653119	0.874175
Beta	Day10	1-METHYL-L-HISTIDINE	-0.00653189	2.57954e-05	0.975187	0.995464
Beta	Day10	2,4-DIHYDROXYPTERIDINE	-0.772917	0.122161	0.0270581	0.266625
Beta	Day10	2-AMINOISOBUTYRATE	0.373438	0.195527	0.00427887	0.186131
Beta	Day10	4-GUANIDINOBUTANOATE	0.462408	0.120256	0.0283645	0.266625
Beta	Day10	4-HYDROXYBENZOATE	-0.272602	0.0146933	0.456223	0.746721
Beta	Day10	4-IMIDAZOLEACETATE	-0.341633	0.0665155	0.108113	0.552779
Beta	Day10	5-AMINOLEVULINATE	0.324999	0.0520194	0.156927	0.593593
Beta	Day10	5-HYDROXYLYSINE	-0.623155	0.164817	0.00934399	0.266625
Beta	Day10	ACETYLCHOLINE	0.385941	0.0289687	0.293717	0.746721
Beta	Day10	ADENINE	0.126714	0.0120258	0.500561	0.746721
Beta	Day10	ADENOSINE	-0.00151509	8.61632e-07	0.995464	0.995464
Beta	Day10	AGMATINE SULFATE	0.242405	0.0212793	0.369104	0.746721
Beta	Day10	ALANINE	0.0729065	0.017143	0.420647	0.746721
Beta	Day10	AMINOISOBUTANOATE	0.359914	0.0405252	0.212906	0.67791
Beta	Day10	ANSERINE	-0.306039	0.0136807	0.472287	0.746721
Beta	Day10	ARGININE	-0.100051	0.0302491	0.283132	0.746721
Beta	Day10	ASPARTATE	-0.130105	0.00919941	0.556039	0.746721
Beta	Day10	AZELATE	-0.21379	0.0553823	0.143793	0.588773
Beta	Day10	BIOTIN	0.09634	0.0123485	0.494834	0.746721
Beta	Day10	CADAVERINE	0.550939	0.0383354	0.22597	0.67791
Beta	Day10	CAFFEINE	0.297301	0.0230526	0.349659	0.746721
Beta	Day10	CHOLINE	0.180157	0.0844558	0.0688807	0.449401
Beta	Day10	CITICOLINE	0.165629	0.0107381	0.524571	0.746721
Beta	Day10	CITRULLINE	-0.198904	0.0270658	0.310375	0.746721
Beta	Day10	CYSTATHIONINE	0.262048	0.0479239	0.174728	0.633391
Beta	Day10	CYSTINE	0.440641	0.0158983	0.438181	0.746721
Beta	Day10	CYTIDINE	0.00192001	1.14542e-06	0.994771	0.995464
Beta	Day10	DEOXYADENOSINE	-0.116792	0.00675014	0.614264	0.776462
Beta	Day10	DEOXYCARNITINE	0.405296	0.117129	0.0306465	0.266625
Beta	Day10	DEOXYCYTIDINE	0.227744	0.0204493	0.378711	0.746721
Beta	Day10	DEOXYGUANOSINE	-0.810115	0.152559	0.0127087	0.266625
Beta	Day10	GAMMA-AMINOBUTYRATE	0.110491	0.0165964	0.428217	0.746721
Beta	Day10	GLUTAMATE	-0.154933	0.0811894	0.0747318	0.449401
Beta	Day10	GLUTAMINE	-0.301386	0.0713077	0.0957679	0.520738
Beta	Day10	GLUTARYLCARNITINE	-0.142988	0.011699	0.506475	0.746721
Beta	Day10	GLUTATHIONE REDUCED	-0.625802	0.0950277	0.0529606	0.418871
Beta	Day10	GUANINE	0.0719397	0.0070312	0.606959	0.776462
Beta	Day10	GUANOSINE	-0.0182977	0.000520763	0.888842	0.954683
Beta	Day10	HIPPURATE	-0.0766785	0.00168806	0.80126	0.930414
Beta	Day10	HISTAMINE	0.0911962	0.0175884	0.414623	0.746721
Beta	Day10	HISTIDINE	-0.219076	0.0558656	0.142006	0.588773
Beta	Day10	HISTIDINOL	0.435324	0.0797435	0.077483	0.449401
Beta	Day10	HYPOXANTHINE	0.142614	0.0052287	0.657472	0.805634
Beta	Day10	INDOLE-3-ACETATE	-0.124901	0.00646546	0.621858	0.776462
Beta	Day10	INOSINE	-0.133644	0.0154885	0.444193	0.746721
Beta	Day10	ISOLEUCINE	0.114405	0.0206601	0.376238	0.746721
Beta	Day10	KYNURENATE	-1.08186	0.117433	0.0304163	0.266625
Beta	Day10	KYNURENINE	0.813845	0.122299	0.026966	0.266625
Beta	Day10	LAUROYLCARNITINE	-0.791278	0.0282509	0.299866	0.746721
Beta	Day10	L-CARNITINE	-0.0934857	0.0063594	0.62474	0.776462
Beta	Day10	LEUCINE	0.0847895	0.0118542	0.503652	0.746721
Beta	Day10	LUMICHROME	-0.347215	0.0104969	0.529291	0.746721
Beta	Day10	METHIONINE	0.108506	0.015207	0.448396	0.746721
Beta	Day10	METHIONINE SULFOXIMINE	-0.133186	0.0643033	0.114368	0.552779
Beta	Day10	METHYLTHIOADENOSINE	0.0484091	0.000998315	0.846534	0.930414
Beta	Day10	N,N,N-TRIMETHYLLYSINE	0.55443	0.285643	0.000381679	0.0332061
Beta	Day10	N,N-DIMETHYL-ARGININE	-0.191015	0.0201867	0.38182	0.746721
Beta	Day10	N1-ACETYLSPERMINE	0.510166	0.0570048	0.137888	0.588773
Beta	Day10	N-ACETYLPHENYLALANINE	-0.0861513	0.00301899	0.736313	0.877524
Beta	Day10	N-ACETYLPUTRESCINE	0.0116784	0.000226687	0.926532	0.971184
Beta	Day10	N-ALPHA-ACETYLLYSINE	0.384375	0.032471	0.265852	0.7461
Beta	Day10	NICOTINAMIDE	0.0348516	0.00102216	0.844734	0.930414
Beta	Day10	NICOTINATE	0.096363	0.00985613	0.542201	0.746721
Beta	Day10	O-ACETYLCARNITINE	-0.0718179	0.00459577	0.677675	0.818857
Beta	Day10	ORNITHINE	0.0090788	3.16063e-05	0.972535	0.995464
Beta	Day10	PANTOTHENATE	-0.26146	0.0540403	0.148885	0.588773
Beta	Day10	PHENYLALANINE	-0.0252064	0.000939781	0.851049	0.930414
Beta	Day10	PHENYLETHANOLAMINE	0.2212	0.0445491	0.191091	0.639421
Beta	Day10	PHOSPHORYLCHOLINE	-0.0246595	0.000883207	0.855553	0.930414
Beta	Day10	PICOLINATE	0.139471	0.0189954	0.396387	0.746721
Beta	Day10	PROLINE	0.159493	0.0392811	0.220217	0.67791
Beta	Day10	PTERIN	-0.386054	0.0451439	0.188087	0.639421
Beta	Day10	PUTRESCINE	-0.518635	0.0900249	0.0599646	0.434743
Beta	Day10	PYRIDOXAL	0.0428747	0.00125052	0.828497	0.930414
Beta	Day10	PYRIDOXAMINE	-0.0288078	0.000399863	0.902526	0.957558
Beta	Day10	RIBOFLAVIN	0.577404	0.0191959	0.393882	0.746721
Beta	Day10	S-ADENOSYLHOMOCYSTEINE	0.077825	0.019714	0.38751	0.746721
Beta	Day10	S-ADENOSYLMETHIONINE	0.106334	0.0106011	0.527243	0.746721
Beta	Day10	SEBACATE	0.161787	0.0215131	0.366458	0.746721
Beta	Day10	SERINE	0.118992	0.0171622	0.420385	0.746721
Beta	Day10	SPERMIDINE	-0.161139	0.00911363	0.557895	0.746721
Beta	Day10	SPERMINE	0.083742	0.000942544	0.850832	0.930414
Beta	Day10	THIAMINE	0.175986	0.0342769	0.25274	0.732945
Beta	Day10	THIAMINE MONOPHOSPHATE	-0.104153	0.00944703	0.550746	0.746721
Beta	Day10	TRYPTOPHAN	-0.334811	0.13366	0.0203484	0.266625
Beta	Day10	TYROSINE	-0.190543	0.0277827	0.303964	0.746721
Beta	Day10	VALINE	0.0590183	0.00701691	0.607326	0.776462
Beta	Day24	1-METHYL-L-HISTIDINE	-0.159288	0.00620693	0.628935	0.81137
Beta	Day24	2,4-DIHYDROXYPTERIDINE	-1.01446	0.229808	0.00174936	0.152194
Beta	Day24	2-AMINOISOBUTYRATE	0.202046	0.0477562	0.175503	0.436251
Beta	Day24	4-GUANIDINOBUTANOATE	0.471554	0.126121	0.0245311	0.228547
Beta	Day24	4-HYDROXYBENZOATE	0.0134995	3.23797e-05	0.972201	0.972201
Beta	Day24	4-IMIDAZOLEACETATE	-0.132085	0.00881773	0.564387	0.809413
Beta	Day24	5-AMINOLEVULINATE	0.171394	0.0149365	0.452491	0.803402
Beta	Day24	5-HYDROXYLYSINE	-0.604241	0.0962533	0.0513754	0.279773
Beta	Day24	ACETYLCHOLINE	0.884391	0.173241	0.00755432	0.164306
Beta	Day24	ADENINE	0.288455	0.0702233	0.0984258	0.347017
Beta	Day24	ADENOSINE	0.344167	0.0655429	0.110818	0.347017
Beta	Day24	AGMATINE SULFATE	0.480606	0.0710475	0.0963989	0.347017
Beta	Day24	ALANINE	0.0151921	0.000476451	0.893648	0.925565
Beta	Day24	AMINOISOBUTANOATE	0.454477	0.0486893	0.171239	0.436251
Beta	Day24	ANSERINE	0.278185	0.0101771	0.535665	0.809413
Beta	Day24	ARGININE	-0.0681708	0.018582	0.401624	0.759593
Beta	Day24	ASPARTATE	-0.656221	0.131007	0.0217328	0.228547
Beta	Day24	AZELATE	-0.100947	0.008837	0.56396	0.809413
Beta	Day24	BIOTIN	0.303612	0.103024	0.0434431	0.279773
Beta	Day24	CADAVERINE	0.331586	0.00569501	0.6435	0.81137
Beta	Day24	CAFFEINE	0.115933	0.00189611	0.789629	0.902501
Beta	Day24	CHOLINE	0.0990268	0.0171386	0.420707	0.778755
Beta	Day24	CITICOLINE	-0.446716	0.0677776	0.104708	0.347017
Beta	Day24	CITRULLINE	-0.235868	0.0275593	0.305944	0.63374
Beta	Day24	CYSTATHIONINE	0.148694	0.00674441	0.614414	0.81137
Beta	Day24	CYSTINE	0.82908	0.0608098	0.125041	0.362618
Beta	Day24	CYTIDINE	-0.197632	0.0108072	0.523232	0.809413
Beta	Day24	DEOXYADENOSINE	0.275328	0.0366672	0.236548	0.541571
Beta	Day24	DEOXYCARNITINE	0.414172	0.0748023	0.087702	0.346822
Beta	Day24	DEOXYCYTIDINE	-0.0723799	0.00120537	0.831576	0.912866
Beta	Day24	DEOXYGUANOSINE	-0.593352	0.078067	0.0808043	0.335803
Beta	Day24	GAMMA-AMINOBUTYRATE	0.238367	0.0538357	0.149678	0.420065
Beta	Day24	GLUTAMATE	-0.169341	0.0797878	0.0773973	0.335803
Beta	Day24	GLUTAMINE	-0.243872	0.0332386	0.260181	0.580404
Beta	Day24	GLUTARYLCARNITINE	0.061183	0.00206886	0.780481	0.902501
Beta	Day24	GLUTATHIONE REDUCED	-0.986387	0.0626234	0.119374	0.358121
Beta	Day24	GUANINE	0.0478758	0.0017316	0.798765	0.902501
Beta	Day24	GUANOSINE	0.0310182	0.000785279	0.863716	0.912866
Beta	Day24	HIPPURATE	0.0181191	0.000115624	0.947495	0.958513
Beta	Day24	HISTAMINE	0.245745	0.102083	0.0444668	0.279773
Beta	Day24	HISTIDINE	-0.10048	0.00867728	0.56752	0.809413
Beta	Day24	HISTIDINOL	0.447739	0.077943	0.0810559	0.335803
Beta	Day24	HYPOXANTHINE	0.439723	0.0307151	0.279397	0.607688
Beta	Day24	INDOLE-3-ACETATE	0.418084	0.0691176	0.101215	0.347017
Beta	Day24	INOSINE	-0.110014	0.00911954	0.557767	0.809413
Beta	Day24	ISOLEUCINE	-0.0216443	0.000769196	0.865106	0.912866
Beta	Day24	KYNURENATE	-0.983014	0.0961927	0.0514526	0.279773
Beta	Day24	KYNURENINE	1.14599	0.187023	0.00532117	0.164306
Beta	Day24	LAUROYLCARNITINE	-1.62486	0.106722	0.0396444	0.279773
Beta	Day24	L-CARNITINE	-0.0365167	0.00070404	0.870895	0.912866
Beta	Day24	LEUCINE	-0.175234	0.0486888	0.171241	0.436251
Beta	Day24	LUMICHROME	-0.124794	0.00115432	0.835131	0.912866
Beta	Day24	METHIONINE	-0.256144	0.0652366	0.111684	0.347017
Beta	Day24	METHIONINE SULFOXIMINE	-0.0414345	0.00582595	0.639701	0.81137
Beta	Day24	METHYLTHIOADENOSINE	-0.153073	0.00644838	0.62232	0.81137
Beta	Day24	N,N,N-TRIMETHYLLYSINE	0.432574	0.123355	0.0262698	0.228547
Beta	Day24	N,N-DIMETHYL-ARGININE	-0.411616	0.0823019	0.0726837	0.335803
Beta	Day24	N1-ACETYLSPERMINE	1.2861	0.178139	0.00667226	0.164306
Beta	Day24	N-ACETYLPHENYLALANINE	-0.0871147	0.00474753	0.672689	0.836056
Beta	Day24	N-ACETYLPUTRESCINE	0.29899	0.14953	0.0137081	0.198768
Beta	Day24	N-ALPHA-ACETYLLYSINE	0.485436	0.0482464	0.173248	0.436251
Beta	Day24	NICOTINAMIDE	-0.0656726	0.00342716	0.71973	0.849667
Beta	Day24	NICOTINATE	0.0705297	0.00335181	0.722705	0.849667
Beta	Day24	O-ACETYLCARNITINE	-0.045359	0.0010566	0.842172	0.912866
Beta	Day24	ORNITHINE	-0.125185	0.00414484	0.693082	0.84927
Beta	Day24	PANTOTHENATE	-0.190881	0.0155637	0.443081	0.803084
Beta	Day24	PHENYLALANINE	-0.262311	0.084613	0.0686114	0.335803
Beta	Day24	PHENYLETHANOLAMINE	-0.0588041	0.00382412	0.704637	0.849667
Beta	Day24	PHOSPHORYLCHOLINE	-0.0716669	0.00584334	0.639201	0.81137
Beta	Day24	PICOLINATE	0.126078	0.0106094	0.527081	0.809413
Beta	Day24	PROLINE	0.110841	0.0125572	0.491186	0.809413
Beta	Day24	PTERIN	-0.182938	0.0101911	0.535382	0.809413
Beta	Day24	PUTRESCINE	-0.207618	0.0128451	0.486229	0.809413
Beta	Day24	PYRIDOXAL	0.183053	0.0216702	0.364695	0.73387
Beta	Day24	PYRIDOXAMINE	0.185079	0.0106347	0.526584	0.809413
Beta	Day24	RIBOFLAVIN	0.775069	0.0283825	0.298726	0.63374
Beta	Day24	S-ADENOSYLHOMOCYSTEINE	-0.119357	0.0137893	0.470521	0.809413
Beta	Day24	S-ADENOSYLMETHIONINE	-0.23321	0.0210999	0.371153	0.73387
Beta	Day24	SEBACATE	0.408135	0.127894	0.0234767	0.228547
Beta	Day24	SERINE	0.143487	0.0202028	0.38163	0.737817
Beta	Day24	SPERMIDINE	-0.412639	0.0417926	0.205743	0.497212
Beta	Day24	SPERMINE	-1.18221	0.100698	0.0460184	0.279773
Beta	Day24	THIAMINE	0.0897727	0.00616354	0.630141	0.81137
Beta	Day24	THIAMINE MONOPHOSPHATE	-0.213294	0.0371712	0.233292	0.541571
Beta	Day24	TRYPTOPHAN	-0.0136473	0.000120288	0.946448	0.958513
Beta	Day24	TYROSINE	-0.552736	0.152087	0.0128596	0.198768
Beta	Day24	VALINE	-0.0659559	0.00734264	0.599076	0.81137
Beta	Day45	1-METHYL-L-HISTIDINE	-0.416357	0.0324624	0.285928	0.665539
Beta	Day45	2,4-DIHYDROXYPTERIDINE	-0.993567	0.0951593	0.0632267	0.423133
Beta	Day45	2-AMINOISOBUTYRATE	0.0494901	0.00163002	0.812463	0.906208
Beta	Day45	4-GUANIDINOBUTANOATE	-0.461197	0.0398688	0.236078	0.665539
Beta	Day45	4-HYDROXYBENZOATE	0.140822	0.00255488	0.766394	0.901031
Beta	Day45	4-IMIDAZOLEACETATE	0.127241	0.00307768	0.744333	0.901031
Beta	Day45	5-AMINOLEVULINATE	0.119117	0.00377042	0.71808	0.901031
Beta	Day45	5-HYDROXYLYSINE	-0.612224	0.0669205	0.122107	0.574342
Beta	Day45	ACETYLCHOLINE	0.581766	0.0180591	0.427791	0.799555
Beta	Day45	ADENINE	-0.0974397	0.00257708	0.765409	0.901031
Beta	Day45	ADENOSINE	-0.0115389	2.96297e-05	0.974493	0.982339
Beta	Day45	AGMATINE SULFATE	-0.268863	0.012509	0.50987	0.863065
Beta	Day45	ALANINE	0.02716	0.000641462	0.881716	0.934262
Beta	Day45	AMINOISOBUTANOATE	0.302417	0.0122514	0.514288	0.863065
Beta	Day45	ANSERINE	-0.136438	0.00169399	0.808885	0.906208
Beta	Day45	ARGININE	-0.0611605	0.00407525	0.707389	0.901031
Beta	Day45	ASPARTATE	0.13676	0.00328009	0.736349	0.901031
Beta	Day45	AZELATE	0.182514	0.0100191	0.555565	0.86311
Beta	Day45	BIOTIN	0.0996815	0.0112771	0.531608	0.863065
Beta	Day45	CADAVERINE	-0.344952	0.00443335	0.695395	0.901031
Beta	Day45	CAFFEINE	1.04285	0.174479	0.0100993	0.21966
Beta	Day45	CHOLINE	-0.0330064	0.000541051	0.891307	0.934262
Beta	Day45	CITICOLINE	-0.0427385	0.00040541	0.905843	0.938195
Beta	Day45	CITRULLINE	-0.510217	0.0327612	0.283684	0.665539
Beta	Day45	CYSTATHIONINE	0.340463	0.0351573	0.266448	0.665539
Beta	Day45	CYSTINE	0.59895	0.0270249	0.330913	0.719736
Beta	Day45	CYTIDINE	-0.327353	0.0112227	0.532606	0.863065
Beta	Day45	DEOXYADENOSINE	0.0843496	0.00382648	0.716078	0.901031
Beta	Day45	DEOXYCARNITINE	0.407871	0.0348656	0.268477	0.665539
Beta	Day45	DEOXYCYTIDINE	0.168612	0.00437511	0.697306	0.901031
Beta	Day45	DEOXYGUANOSINE	-0.56272	0.0570686	0.154461	0.621079
Beta	Day45	GAMMA-AMINOBUTYRATE	0.370873	0.104596	0.0508725	0.423133
Beta	Day45	GLUTAMATE	-0.0452709	0.0031718	0.740585	0.901031
Beta	Day45	GLUTAMINE	-0.137369	0.00518619	0.671882	0.901031
Beta	Day45	GLUTARYLCARNITINE	-0.0775657	0.00101091	0.85181	0.914907
Beta	Day45	GLUTATHIONE REDUCED	-1.05477	0.0472015	0.196472	0.623275
Beta	Day45	GUANINE	0.622352	0.10829	0.0467279	0.423133
Beta	Day45	GUANOSINE	0.488223	0.0860743	0.0780106	0.48478
Beta	Day45	HIPPURATE	0.446795	0.0235227	0.364789	0.748533
Beta	Day45	HISTAMINE	0.394487	0.106705	0.0484627	0.423133
Beta	Day45	HISTIDINE	-0.243314	0.0495101	0.18561	0.621079
Beta	Day45	HISTIDINOL	0.44996	0.0317406	0.291438	0.665539
Beta	Day45	HYPOXANTHINE	-0.287999	0.00815069	0.595143	0.890537
Beta	Day45	INDOLE-3-ACETATE	0.353023	0.0308594	0.298345	0.665539
Beta	Day45	INOSINE	-0.291691	0.0338251	0.275868	0.665539
Beta	Day45	ISOLEUCINE	-0.37199	0.0984672	0.058583	0.423133
Beta	Day45	KYNURENATE	-0.396276	0.0110553	0.535696	0.863065
Beta	Day45	KYNURENINE	1.96834	0.303787	0.000407127	0.0261745
Beta	Day45	LAUROYLCARNITINE	-1.3491	0.0463626	0.200594	0.623275
Beta	Day45	L-CARNITINE	0.253005	0.0202611	0.400682	0.792258
Beta	Day45	LEUCINE	-0.304838	0.0647118	0.128668	0.574342
Beta	Day45	LUMICHROME	0.520878	0.0100539	0.554875	0.86311
Beta	Day45	METHIONINE	-0.300049	0.0230258	0.369964	0.748533
Beta	Day45	METHIONINE SULFOXIMINE	-0.0768155	0.00856758	0.585839	0.890537
Beta	Day45	METHYLTHIOADENOSINE	0.0786386	0.00142267	0.824598	0.908101
Beta	Day45	N,N,N-TRIMETHYLLYSINE	0.66244	0.119556	0.0360655	0.423133
Beta	Day45	N,N-DIMETHYL-ARGININE	-1.09189	0.288943	0.000601713	0.0261745
Beta	Day45	N1-ACETYLSPERMINE	1.19109	0.0955597	0.0626454	0.423133
Beta	Day45	N-ACETYLPHENYLALANINE	-0.133239	0.00776916	0.603927	0.890537
Beta	Day45	N-ACETYLPUTRESCINE	0.345466	0.0776922	0.0948071	0.533531
Beta	Day45	N-ALPHA-ACETYLLYSINE	0.779998	0.110176	0.0447451	0.423133
Beta	Day45	NICOTINAMIDE	-0.0686785	0.00194371	0.795561	0.906208
Beta	Day45	NICOTINATE	-0.373715	0.0636255	0.132033	0.574342
Beta	Day45	O-ACETYLCARNITINE	0.143765	0.00396387	0.711241	0.901031
Beta	Day45	ORNITHINE	-1.56253	0.2189	0.0034997	0.101491
Beta	Day45	PANTOTHENATE	0.401875	0.0350684	0.267064	0.665539
Beta	Day45	PHENYLALANINE	-0.410266	0.0736329	0.104253	0.533531
Beta	Day45	PHENYLETHANOLAMINE	-0.0592686	0.00118005	0.840041	0.913544
Beta	Day45	PHOSPHORYLCHOLINE	-0.528618	0.123158	0.0331989	0.423133
Beta	Day45	PICOLINATE	-0.33284	0.0510351	0.178804	0.621079
Beta	Day45	PROLINE	0.205797	0.024303	0.356857	0.748533
Beta	Day45	PTERIN	-0.152813	0.00350089	0.727946	0.901031
Beta	Day45	PUTRESCINE	-0.821641	0.0521364	0.174062	0.621079
Beta	Day45	PYRIDOXAL	0.14384	0.0128034	0.504899	0.863065
Beta	Day45	PYRIDOXAMINE	0.502949	0.051083	0.178595	0.621079
Beta	Day45	RIBOFLAVIN	1.06611	0.0316373	0.292237	0.665539
Beta	Day45	S-ADENOSYLHOMOCYSTEINE	0.00421504	1.42018e-05	0.982339	0.982339
Beta	Day45	S-ADENOSYLMETHIONINE	-0.0120808	3.92271e-05	0.970652	0.982339
Beta	Day45	SEBACATE	0.365234	0.0759763	0.098686	0.533531
Beta	Day45	SERINE	-0.0858956	0.00302272	0.74655	0.901031
Beta	Day45	SPERMIDINE	-0.180258	0.00586679	0.652292	0.901031
Beta	Day45	SPERMINE	-0.290301	0.011312	0.53097	0.863065
Beta	Day45	THIAMINE	0.0879655	0.00186336	0.799744	0.906208
Beta	Day45	THIAMINE MONOPHOSPHATE	-0.159524	0.0183793	0.423687	0.799555
Beta	Day45	TRYPTOPHAN	0.422121	0.0384599	0.244708	0.665539
Beta	Day45	TYROSINE	-0.391926	0.0496329	0.185051	0.621079
Beta	Day45	VALINE	-0.207192	0.0177397	0.431944	0.799555

## Sheet: SupplementaryTable5
Parameters	Metabolite	Beta	RSquared	P	FDR
MeanLS	1-METHYL-L-HISTIDINE	5.53942e-05	0.035605	0.425613	0.63842
MeanLS	2,4-DIHYDROXYPTERIDINE	0.00011486	0.18199	0.0606867	0.369488
MeanLS	2-AMINOISOBUTYRATE	1.97619e-05	0.0309047	0.458469	0.672415
MeanLS	4-GUANIDINOBUTANOATE	-0.0001352	0.208905	0.0427602	0.369488
MeanLS	4-HYDROXYBENZOATE	-6.88333e-05	0.0557048	0.316445	0.55721
MeanLS	4-IMIDAZOLEACETATE	-9.50628e-05	0.164503	0.0760255	0.389072
MeanLS	5-AMINOLEVULINATE	1.31701e-05	0.00523305	0.761829	0.883722
MeanLS	5-HYDROXYLYSINE	1.24837e-05	0.00314585	0.814313	0.915572
MeanLS	ACETYLCHOLINE	-0.000168835	0.0656006	0.275719	0.545171
MeanLS	ADENINE	4.79576e-05	0.0524255	0.33154	0.55721
MeanLS	ADENOSINE	-3.59009e-05	0.0115988	0.651309	0.786998
MeanLS	AGMATINE SULFATE	-0.000114008	0.121377	0.132232	0.449383
MeanLS	ALANINE	4.19638e-05	0.151717	0.0895881	0.433009
MeanLS	AMINOISOBUTANOATE	-6.86368e-05	0.0967982	0.181803	0.462792
MeanLS	ANSERINE	5.11462e-05	0.0219143	0.533382	0.692601
MeanLS	ARGININE	3.82384e-07	1.52428e-05	0.986966	0.992287
MeanLS	ASPARTATE	-5.18503e-05	0.0577919	0.30728	0.55721
MeanLS	AZELATE	-6.06393e-05	0.117425	0.139136	0.449383
MeanLS	BIOTIN	1.51615e-05	0.0233821	0.519826	0.692601
MeanLS	CADAVERINE	-1.16769e-05	0.000160498	0.957724	0.99001
MeanLS	CAFFEINE	-6.83607e-05	0.0521087	0.333045	0.55721
MeanLS	CHOLINE	1.05144e-05	0.00719115	0.722243	0.849124
MeanLS	CITICOLINE	0.000131324	0.117242	0.139464	0.449383
MeanLS	CITRULLINE	5.01272e-05	0.0501642	0.342478	0.56218
MeanLS	CYSTATHIONINE	-5.5551e-05	0.0412181	0.390631	0.615852
MeanLS	CYSTINE	-7.18084e-05	0.0419094	0.386601	0.615852
MeanLS	CYTIDINE	0.000176515	0.242488	0.0274035	0.340587
MeanLS	DEOXYADENOSINE	-6.77884e-05	0.201486	0.0471156	0.369488
MeanLS	DEOXYCARNITINE	0.000177781	0.339256	0.00704338	0.177135
MeanLS	DEOXYCYTIDINE	0.000142387	0.173228	0.0679518	0.369488
MeanLS	DEOXYGUANOSINE	1.80698e-05	0.0135288	0.625309	0.766224
MeanLS	GAMMA-AMINOBUTYRATE	-8.11475e-05	0.313967	0.0101802	0.177135
MeanLS	GLUTAMATE	-2.23634e-05	0.0867519	0.207458	0.462792
MeanLS	GLUTAMINE	1.95638e-05	0.0266271	0.491833	0.679199
MeanLS	GLUTARYLCARNITINE	6.02779e-05	0.0758972	0.239739	0.496601
MeanLS	GLUTATHIONE REDUCED	1.92859e-05	0.000903761	0.899878	0.954749
MeanLS	GUANINE	6.78881e-05	0.174144	0.0671543	0.369488
MeanLS	GUANOSINE	4.96212e-05	0.112387	0.148482	0.461356
MeanLS	HIPPURATE	-0.000108438	0.194261	0.0517632	0.369488
MeanLS	HISTAMINE	1.79999e-05	0.0156569	0.599146	0.755445
MeanLS	HISTIDINE	-6.21957e-05	0.0900923	0.198516	0.462792
MeanLS	HISTIDINOL	-9.21291e-05	0.190505	0.0543504	0.369488
MeanLS	HYPOXANTHINE	-6.15402e-05	0.0541021	0.323713	0.55721
MeanLS	INDOLE-3-ACETATE	4.6519e-05	0.0391192	0.403225	0.615852
MeanLS	INOSINE	4.44179e-05	0.142393	0.100965	0.449383
MeanLS	ISOLEUCINE	3.75031e-05	0.0662535	0.273259	0.545171
MeanLS	KYNURENATE	-2.95606e-05	0.0037533	0.797502	0.91293
MeanLS	KYNURENINE	-6.23572e-05	0.0772471	0.235433	0.496601
MeanLS	LAUROYLCARNITINE	0.000134752	0.102696	0.168349	0.462618
MeanLS	L-CARNITINE	4.47839e-06	0.000999254	0.894748	0.954749
MeanLS	LEUCINE	4.5663e-05	0.108215	0.156715	0.462618
MeanLS	LUMICHROME	-6.71788e-05	0.0172893	0.58055	0.742763
MeanLS	METHIONINE	8.72417e-05	0.120466	0.133791	0.449383
MeanLS	METHIONINE SULFOXIMINE	-5.89256e-05	0.191585	0.0535942	0.369488
MeanLS	METHYLTHIOADENOSINE	4.6249e-05	0.0390762	0.403489	0.615852
MeanLS	N,N,N-TRIMETHYLLYSINE	0.000123094	0.272483	0.018234	0.264393
MeanLS	N,N-DIMETHYL-ARGININE	2.54231e-05	0.0105893	0.665945	0.793661
MeanLS	N1-ACETYLSPERMINE	-0.000133856	0.120326	0.134032	0.449383
MeanLS	N-ACETYLPHENYLALANINE	4.95402e-05	0.101875	0.170158	0.462618
MeanLS	N-ACETYLPUTRESCINE	-3.59506e-07	5.33713e-06	0.992287	0.992287
MeanLS	N-ALPHA-ACETYLLYSINE	-2.90679e-05	0.0226808	0.526228	0.692601
MeanLS	NICOTINAMIDE	6.14284e-05	0.137247	0.107851	0.449383
MeanLS	NICOTINATE	-4.03674e-05	0.0952399	0.185547	0.462792
MeanLS	O-ACETYLCARNITINE	0.000104972	0.186521	0.0572313	0.369488
MeanLS	ORNITHINE	-5.77128e-05	0.0276366	0.483624	0.678633
MeanLS	PANTOTHENATE	4.52359e-05	0.030198	0.463735	0.672415
MeanLS	PHENYLALANINE	4.80813e-05	0.136633	0.108704	0.449383
MeanLS	PHENYLETHANOLAMINE	7.60546e-05	0.318733	0.00950512	0.177135
MeanLS	PHOSPHORYLCHOLINE	4.40318e-05	0.0911608	0.195745	0.462792
MeanLS	PICOLINATE	-3.76225e-05	0.0835039	0.216579	0.47106
MeanLS	PROLINE	1.74253e-05	0.014706	0.610546	0.758822
MeanLS	PTERIN	-9.06463e-05	0.34084	0.00688016	0.177135
MeanLS	PUTRESCINE	-0.000236601	0.447472	0.00125967	0.109591
MeanLS	PYRIDOXAL	2.37834e-05	0.0285133	0.476669	0.678633
MeanLS	PYRIDOXAMINE	-5.439e-05	0.0612469	0.292808	0.553789
MeanLS	RIBOFLAVIN	6.17452e-06	0.000174468	0.955924	0.99001
MeanLS	S-ADENOSYLHOMOCYSTEINE	-3.79009e-05	0.0871801	0.206288	0.462792
MeanLS	S-ADENOSYLMETHIONINE	8.20251e-05	0.0919465	0.193735	0.462792
MeanLS	SEBACATE	3.47428e-05	0.0523736	0.331786	0.55721
MeanLS	SERINE	-1.98226e-05	0.0233867	0.519785	0.692601
MeanLS	SPERMIDINE	-9.16232e-05	0.102666	0.168417	0.462618
MeanLS	SPERMINE	-1.60699e-05	0.00268373	0.828282	0.915572
MeanLS	THIAMINE	2.44636e-06	9.62745e-05	0.967251	0.99001
MeanLS	THIAMINE MONOPHOSPHATE	4.54082e-05	0.118313	0.137553	0.449383
MeanLS	TRYPTOPHAN	-1.23987e-05	0.0025864	0.831381	0.915572
MeanLS	TYROSINE	3.52133e-05	0.0627751	0.28667	0.553789
MeanLS	VALINE	-7.11344e-06	0.00158818	0.867517	0.943424
logAlpha	1-METHYL-L-HISTIDINE	0.000292975	0.0611127	0.293355	0.670013
logAlpha	2,4-DIHYDROXYPTERIDINE	0.000149277	0.018862	0.563671	0.830774
logAlpha	2-AMINOISOBUTYRATE	6.97685e-05	0.0236359	0.517542	0.830774
logAlpha	4-GUANIDINOBUTANOATE	0.000650242	0.296505	0.0130502	0.287125
logAlpha	4-HYDROXYBENZOATE	-0.000326457	0.0768835	0.236584	0.670013
logAlpha	4-IMIDAZOLEACETATE	0.000209153	0.0488619	0.348986	0.670013
logAlpha	5-AMINOLEVULINATE	4.86179e-06	4.37581e-05	0.977919	0.988652
logAlpha	5-HYDROXYLYSINE	-0.000246794	0.0754408	0.241214	0.670013
logAlpha	ACETYLCHOLINE	-0.000374603	0.0198159	0.553876	0.830774
logAlpha	ADENINE	-0.000267028	0.0997301	0.174978	0.670013
logAlpha	ADENOSINE	-0.000405499	0.0907961	0.196687	0.670013
logAlpha	AGMATINE SULFATE	0.00064924	0.241526	0.0277591	0.483008
logAlpha	ALANINE	-0.0002365	0.295688	0.0132012	0.287125
logAlpha	AMINOISOBUTANOATE	2.20926e-05	0.000615367	0.91732	0.938904
logAlpha	ANSERINE	-0.000615034	0.19444	0.0516432	0.641851
logAlpha	ARGININE	-9.92336e-05	0.0629897	0.28582	0.670013
logAlpha	ASPARTATE	0.000300935	0.119452	0.135549	0.670013
logAlpha	AZELATE	6.62797e-05	0.00860797	0.697243	0.830774
logAlpha	BIOTIN	1.57177e-05	0.00154193	0.869444	0.933847
logAlpha	CADAVERINE	-0.000334029	0.00805883	0.706635	0.830774
logAlpha	CAFFEINE	-0.000304552	0.0634611	0.283964	0.670013
logAlpha	CHOLINE	-6.04244e-05	0.0145728	0.612178	0.830774
logAlpha	CITICOLINE	0.000194849	0.0158373	0.597032	0.830774
logAlpha	CITRULLINE	0.000188509	0.0435311	0.377364	0.670013
logAlpha	CYSTATHIONINE	0.000400956	0.13176	0.115716	0.670013
logAlpha	CYSTINE	9.08634e-05	0.00411743	0.788112	0.89277
logAlpha	CYTIDINE	-0.000436595	0.0910267	0.196091	0.670013
logAlpha	DEOXYADENOSINE	0.000128365	0.0443316	0.372913	0.670013
logAlpha	DEOXYCARNITINE	3.75866e-05	0.000930483	0.898416	0.938904
logAlpha	DEOXYCYTIDINE	-0.000335544	0.0590286	0.302002	0.670013
logAlpha	DEOXYGUANOSINE	-0.000189046	0.0908607	0.196519	0.670013
logAlpha	GAMMA-AMINOBUTYRATE	-0.00013685	0.0547914	0.320562	0.670013
logAlpha	GLUTAMATE	-3.45508e-05	0.0127059	0.636102	0.830774
logAlpha	GLUTAMINE	1.64523e-06	1.15547e-05	0.988652	0.988652
logAlpha	GLUTARYLCARNITINE	-0.000199081	0.0507989	0.339362	0.670013
logAlpha	GLUTATHIONE REDUCED	0.000139611	0.00290602	0.821417	0.893291
logAlpha	GUANINE	-0.000238872	0.132294	0.114927	0.670013
logAlpha	GUANOSINE	-0.000238842	0.159768	0.0807943	0.670013
logAlpha	HIPPURATE	-2.5308e-05	0.00064927	0.91508	0.938904
logAlpha	HISTAMINE	-0.000348212	0.359534	0.00519952	0.280852
logAlpha	HISTIDINE	-0.00017467	0.0436004	0.376976	0.670013
logAlpha	HISTIDINOL	0.000293639	0.118748	0.136784	0.670013
logAlpha	HYPOXANTHINE	-0.00011835	0.0122777	0.641886	0.830774
logAlpha	INDOLE-3-ACETATE	-0.000325706	0.11767	0.138697	0.670013
logAlpha	INOSINE	-2.95622e-05	0.0038702	0.794437	0.89277
logAlpha	ISOLEUCINE	6.00543e-05	0.0104243	0.668414	0.830774
logAlpha	KYNURENATE	0.000597204	0.0939982	0.188589	0.670013
logAlpha	KYNURENINE	-0.000146177	0.0260466	0.496656	0.830774
logAlpha	LAUROYLCARNITINE	0.000187331	0.0121783	0.643246	0.830774
logAlpha	L-CARNITINE	-6.30684e-05	0.0121603	0.643493	0.830774
logAlpha	LEUCINE	3.32941e-05	0.00353005	0.803501	0.89277
logAlpha	LUMICHROME	-0.000754994	0.133994	0.112446	0.670013
logAlpha	METHIONINE	3.16897e-05	0.000975305	0.896011	0.938904
logAlpha	METHIONINE SULFOXIMINE	-5.90756e-05	0.0118156	0.648264	0.830774
logAlpha	METHYLTHIOADENOSINE	0.000126224	0.0178598	0.574317	0.830774
logAlpha	N,N,N-TRIMETHYLLYSINE	-9.25117e-05	0.00944383	0.68358	0.830774
logAlpha	N,N-DIMETHYL-ARGININE	0.000585918	0.345122	0.00645637	0.280852
logAlpha	N1-ACETYLSPERMINE	-0.000350666	0.0506708	0.339988	0.670013
logAlpha	N-ACETYLPHENYLALANINE	-8.2305e-05	0.017254	0.58094	0.830774
logAlpha	N-ACETYLPUTRESCINE	-5.12536e-05	0.00665626	0.732396	0.849579
logAlpha	N-ALPHA-ACETYLLYSINE	-0.000216262	0.0770329	0.23611	0.670013
logAlpha	NICOTINAMIDE	-0.000240176	0.128739	0.120292	0.670013
logAlpha	NICOTINATE	0.000154324	0.0854101	0.211174	0.670013
logAlpha	O-ACETYLCARNITINE	-0.000118016	0.014466	0.613495	0.830774
logAlpha	ORNITHINE	0.000450225	0.103202	0.167248	0.670013
logAlpha	PANTOTHENATE	-0.000383454	0.133145	0.113678	0.670013
logAlpha	PHENYLALANINE	5.86121e-05	0.0124585	0.63943	0.830774
logAlpha	PHENYLETHANOLAMINE	5.16426e-05	0.00901734	0.690461	0.830774
logAlpha	PHOSPHORYLCHOLINE	-7.71715e-05	0.0171821	0.581736	0.830774
logAlpha	PICOLINATE	0.000144495	0.0755795	0.240765	0.670013
logAlpha	PROLINE	-0.000275286	0.225211	0.0344971	0.500208
logAlpha	PTERIN	-0.000132063	0.0443918	0.372582	0.670013
logAlpha	PUTRESCINE	0.000322204	0.050919	0.338777	0.670013
logAlpha	PYRIDOXAL	-5.29504e-05	0.0086721	0.696168	0.830774
logAlpha	PYRIDOXAMINE	0.000215368	0.0589241	0.302444	0.670013
logAlpha	RIBOFLAVIN	0.000527323	0.0780817	0.232815	0.670013
logAlpha	S-ADENOSYLHOMOCYSTEINE	0.000174038	0.112796	0.1477	0.670013
logAlpha	S-ADENOSYLMETHIONINE	0.000254329	0.0542401	0.323079	0.670013
logAlpha	SEBACATE	-0.000109288	0.0317989	0.451935	0.770947
logAlpha	SERINE	0.000109192	0.0435431	0.377296	0.670013
logAlpha	SPERMIDINE	0.000277353	0.0577254	0.307567	0.670013
logAlpha	SPERMINE	0.000497896	0.15808	0.0825646	0.670013
logAlpha	THIAMINE	0.000408421	0.164655	0.0758777	0.670013
logAlpha	THIAMINE MONOPHOSPHATE	0.000119579	0.0503455	0.341584	0.670013
logAlpha	TRYPTOPHAN	-5.63019e-05	0.00327248	0.810676	0.89277
logAlpha	TYROSINE	-6.11849e-05	0.0116292	0.65088	0.830774
logAlpha	VALINE	0.000130265	0.03268	0.445632	0.770947
Beta	1-METHYL-L-HISTIDINE	-0.019991	0.176825	0.0648719	0.447884
Beta	2,4-DIHYDROXYPTERIDINE	-0.0214597	0.242243	0.0274935	0.321982
Beta	2-AMINOISOBUTYRATE	-0.0045697	0.0630136	0.285725	0.635475
Beta	4-GUANIDINOBUTANOATE	-0.00692567	0.0209032	0.543085	0.787473
Beta	4-HYDROXYBENZOATE	0.0222407	0.221762	0.036107	0.321982
Beta	4-IMIDAZOLEACETATE	0.00133188	0.00123134	0.883235	0.946252
Beta	5-AMINOLEVULINATE	-0.00432586	0.0215287	0.537047	0.787473
Beta	5-HYDROXYLYSINE	0.00851408	0.0557981	0.316028	0.64331
Beta	ACETYLCHOLINE	0.037059	0.120521	0.133696	0.515077
Beta	ADENINE	0.00433519	0.0163356	0.591271	0.837581
Beta	ADENOSINE	0.0181858	0.11349	0.14638	0.515077
Beta	AGMATINE SULFATE	-0.0131315	0.0614033	0.292172	0.635475
Beta	ALANINE	0.00410043	0.0552379	0.318541	0.64331
Beta	AMINOISOBUTANOATE	0.0101007	0.0799366	0.227112	0.617462
Beta	ANSERINE	0.0113965	0.0414892	0.389044	0.694061
Beta	ARGININE	0.00431048	0.0738603	0.246405	0.630508
Beta	ASPARTATE	-0.00797788	0.0521714	0.332747	0.64331
Beta	AZELATE	0.00105796	0.00136297	0.877196	0.946252
Beta	BIOTIN	-0.00323333	0.0405504	0.394578	0.694061
Beta	CADAVERINE	0.0245057	0.0269552	0.489141	0.756449
Beta	CAFFEINE	0.0166407	0.117743	0.138566	0.515077
Beta	CHOLINE	0.00218059	0.0117943	0.648562	0.868076
Beta	CITICOLINE	-0.0214292	0.119043	0.136266	0.515077
Beta	CITRULLINE	-0.0141219	0.151819	0.0894706	0.465857
Beta	CYSTATHIONINE	-0.0092399	0.0434842	0.377627	0.694061
Beta	CYSTINE	0.00715109	0.0158489	0.596897	0.837581
Beta	CYTIDINE	-0.00411863	0.00503412	0.766277	0.940102
Beta	DEOXYADENOSINE	0.00480048	0.0385297	0.406863	0.694061
Beta	DEOXYCARNITINE	-0.0198913	0.161947	0.0785645	0.465857
Beta	DEOXYCYTIDINE	-0.00335095	0.00365853	0.800025	0.946252
Beta	DEOXYGUANOSINE	0.00475733	0.0357581	0.424601	0.710391
Beta	GAMMA-AMINOBUTYRATE	0.0159056	0.459969	0.0010137	0.0721129
Beta	GLUTAMATE	0.00314359	0.0653652	0.276612	0.635475
Beta	GLUTAMINE	-0.00329311	0.028769	0.47467	0.756449
Beta	GLUTARYLCARNITINE	0.000399741	0.00012728	0.962349	0.983756
Beta	GLUTATHIONE REDUCED	-0.0121803	0.0137463	0.622524	0.859677
Beta	GUANINE	0.00194898	0.00547304	0.756583	0.940102
Beta	GUANOSINE	0.0038778	0.0261724	0.495604	0.756449
Beta	HIPPURATE	0.0121591	0.0931366	0.190732	0.58643
Beta	HISTAMINE	0.0109238	0.219892	0.0370094	0.321982
Beta	HISTIDINE	0.0157808	0.221166	0.0363921	0.321982
Beta	HISTIDINOL	0.00170056	0.00247509	0.835001	0.946252
Beta	HYPOXANTHINE	0.0142739	0.110987	0.151192	0.515077
Beta	INDOLE-3-ACETATE	0.00361713	0.00901881	0.690436	0.896537
Beta	INOSINE	-0.0037613	0.038935	0.404357	0.694061
Beta	ISOLEUCINE	-0.00559178	0.0561652	0.314395	0.64331
Beta	KYNURENATE	-0.0229994	0.0866393	0.207767	0.58643
Beta	KYNURENINE	0.0109901	0.0914967	0.194883	0.58643
Beta	LAUROYLCARNITINE	-0.025226	0.137237	0.107865	0.515077
Beta	L-CARNITINE	0.0014818	0.00417162	0.786752	0.946252
Beta	LEUCINE	-0.00588891	0.0686313	0.264516	0.635475
Beta	LUMICHROME	0.0393128	0.225774	0.0342406	0.321982
Beta	METHIONINE	-0.0120776	0.0880385	0.203963	0.58643
Beta	METHIONINE SULFOXIMINE	0.00845677	0.150472	0.0910296	0.465857
Beta	METHYLTHIOADENOSINE	-0.00943972	0.0620756	0.28946	0.635475
Beta	N,N,N-TRIMETHYLLYSINE	-0.00970157	0.0645424	0.279761	0.635475
Beta	N,N-DIMETHYL-ARGININE	-0.0247122	0.381529	0.00370743	0.107516
Beta	N1-ACETYLSPERMINE	0.031625	0.256117	0.0228024	0.321982
Beta	N-ACETYLPHENYLALANINE	-0.00126365	0.00252753	0.833285	0.946252
Beta	N-ACETYLPUTRESCINE	0.00109466	0.00188689	0.855709	0.946252
Beta	N-ALPHA-ACETYLLYSINE	0.0091772	0.0862073	0.208958	0.58643
Beta	NICOTINAMIDE	0.00189736	0.00499293	0.76721	0.940102
Beta	NICOTINATE	0.000852179	0.0016185	0.866269	0.946252
Beta	O-ACETYLCARNITINE	-0.00782647	0.039537	0.400674	0.694061
Beta	ORNITHINE	-0.0100876	0.0321963	0.449076	0.737163
Beta	PANTOTHENATE	0.00667404	0.0250658	0.504982	0.757473
Beta	PHENYLALANINE	-0.00745991	0.125419	0.125533	0.515077
Beta	PHENYLETHANOLAMINE	-0.0103531	0.225223	0.0344914	0.321982
Beta	PHOSPHORYLCHOLINE	-0.00396872	0.0282403	0.478817	0.756449
Beta	PICOLINATE	0.000790809	0.00140685	0.875249	0.946252
Beta	PROLINE	0.00847651	0.132697	0.114334	0.515077
Beta	PTERIN	0.0165128	0.431307	0.00165777	0.0721129
Beta	PUTRESCINE	0.0130925	0.0522481	0.332382	0.64331
Beta	PYRIDOXAL	-0.00011099	2.3679e-05	0.983756	0.983756
Beta	PYRIDOXAMINE	-0.000671879	0.000356386	0.937036	0.982194
Beta	RIBOFLAVIN	-0.0250613	0.109599	0.153931	0.515077
Beta	S-ADENOSYLHOMOCYSTEINE	-0.000210427	0.000102474	0.966214	0.983756
Beta	S-ADENOSYLMETHIONINE	-0.017046	0.151418	0.0899315	0.465857
Beta	SEBACATE	-0.000142128	3.34221e-05	0.980701	0.983756
Beta	SERINE	-0.00205737	0.00960653	0.681002	0.896537
Beta	SPERMIDINE	0.00167694	0.00131142	0.879524	0.946252
Beta	SPERMINE	-0.0138403	0.0759097	0.239698	0.630508
Beta	THIAMINE	-0.0168617	0.174409	0.0669252	0.447884
Beta	THIAMINE MONOPHOSPHATE	-0.00935079	0.191316	0.0537814	0.425362
Beta	TRYPTOPHAN	0.00128234	0.00105498	0.89187	0.946252
Beta	TYROSINE	-0.0016602	0.00532095	0.759893	0.940102
Beta	VALINE	-0.00318253	0.0121221	0.644017	0.868076

## Sheet: SupplementaryTable6
Precursor (m/z)	Product (m/z)	Collision energy (V)	Start (min)	Stop (min)	Molecule	Molecule Formula	Precursor Ion Formula	Precursor Adduct	Product Ion Formula
75.0917	58.0651	10	5.7	9.7	1,3-DIAMINOPROPANE	C3H10N2	C3H11N2	[M+H]	C3H8N
171.138	135.117	10	18	25	10-HYDROXYDECANOATE	C10H20O3	C10H19O2	[M+H-H2O]	C10H15
171.138	153.127	10	18	25	10-HYDROXYDECANOATE	C10H20O3	C10H19O2	[M+H-H2O]	C10H17O
102.055	56.0495	12	2.8	6	1-AMINOCYCLOPROPANECARBOXYLATE	C4H7NO2	C4H8NO2	[M+H]	C3H6N
282.12	133.051	41	8.1	11.1	1-METHYLADENOSINE	C11H15N5O4	C11H16N5O4	[M+H]	C6H5N4
282.12	150.077	21	8.1	11.1	1-METHYLADENOSINE	C11H15N5O4	C11H16N5O4	[M+H]	C6H8N5
170.092	109.076	16	3.5	7	1-METHYL-L-HISTIDINE	C7H11N3O2	C7H12N3O2	[M+H]	C6H9N2
170.092	124.087	14	3.5	7	1-METHYL-L-HISTIDINE	C7H11N3O2	C7H12N3O2	[M+H]	C6H10N3
137.071	92.0495	20	2.5	8	1-METHYLNICOTINAMIDE	C7H9N2O	C7H9N2O	[M+]	C6NH6
137.071	94.0651	20	2.5	8	1-METHYLNICOTINAMIDE	C7H9N2O	C7H9N2O	[M+]	C6H8N
153.055	107.049	20	15.2	19	2',4'-DIHYDROXYACETOPHENONE	C8H8O3	C8H9O3	[M+H]	C7H7O
165.041	94.04	20	5	8	2_4-DIHYDROXYPTERIDINE	C6H4N4O2	C6H5N4O2	[M+H]	C4H4N3
165.041	138.03	20	5	8	2_4-DIHYDROXYPTERIDINE	C6H4N4O2	C6H5N4O2	[M+H]	C5H4N3O2
104.071	58.0651	12	3.1	6.1	2-AMINOISOBUTYRATE	C4H9NO2	C4H10NO2	[M+H]	C3H8N
525.901	381.97	20	18.1	22	3_5-DIIODO-L-THYRONINE	C15H13I2NO4	C15H14I2NO4	[M+H]	C15H11IO4
525.901	479.895	20	18.1	22	3_5-DIIODO-L-THYRONINE	C15H13I2NO4	C15H14I2NO4	[M+H]	C14H12I2NO2
433.874	260.965	32	14.3	17.3	3_5-DIIODO-L-TYROSINE	C9H9I2NO3	C9H10I2NO3	[M+H]	C8H8INO
433.874	387.869	20	14.3	17.3	3_5-DIIODO-L-TYROSINE	C9H9I2NO3	C9H10I2NO3	[M+H]	C8H8I2NO
154.05	92.0495	17	6	9	3-AMINO-5-HYDROXYBENZOATE	C7H7NO3	C7H8NO3	[M+H]	C6H6N
154.05	110.06	14	6	9	3-AMINO-5-HYDROXYBENZOATE	C7H7NO3	C7H8NO3	[M+H]	C6H8NO
139.039	77.0386	20	9.3	12.3	3-HYDROXYBENZOATE	C7H6O3	C7H7O3	[M+H]	C6H5
139.039	95.0491	13	9.3	12.3	3-HYDROXYBENZOATE	C7H6O3	C7H7O3	[M+H]	C6H7O
168.102	91.0542	24	9.8	12.8	3-METHOXYTYRAMINE	C9H13NO2	C9H14NO2	[M+H]	C7H7
168.102	119.049	20	9.8	12.8	3-METHOXYTYRAMINE	C9H13NO2	C9H14NO2	[M+H]	C8H7O
212.092	149.06	16	8	11	3-METHOXYTYROSINE	C10H13NO4	C10H14NO4	[M+H]	C9H9O2
212.092	166.086	14	8	11	3-METHOXYTYROSINE	C10H13NO4	C10H14NO4	[M+H]	C9H12NO2
148.076	105.033	21	15.6	19.1	3-METHYL-2-OXINDOLE	C9H9NO	C9H10NO	[M+H]	C7H5O
148.076	120.081	17	15.6	19.1	3-METHYL-2-OXINDOLE	C9H9NO	C9H10NO	[M+H]	C8H10N
150.077	109.051	21	6.4	10.4	3-METHYLADENINE	C6H7N5	C6H8N5	[M+H]	C4H5N4
150.077	123.067	22	6.4	10.4	3-METHYLADENINE	C6H7N5	C6H8N5	[M+H]	C5H7N4
126.103	68.0495	31	6.8	10.8	3-METHYLHISTAMINE	C6H11N3	C6H12N3	[M+H]	C4H6N
126.103	96.0682	20	6.8	10.8	3-METHYLHISTAMINE	C6H11N3	C6H12N3	[M+H]	C5H8N2
227.066	168.029	20	9.5	12.5	3-NITRO-L-TYROSINE	C9H10N2O5	C9H11N2O5	[M+H]	C7H6NO4
227.066	181.061	13	9.5	12.5	3-NITRO-L-TYROSINE	C9H10N2O5	C9H11N2O5	[M+H]	C8H9N2O3
146.081	86.06	10	2	8	4-ACETAMIDOBUTANOATE	C6H11NO3	C6H12NO3	[M+H]	C4H8NO
146.081	104.049	10	2	8	4-ACETAMIDOBUTANOATE	C6H11NO3	C6H12NO3	[M+H]	C7H6N
138.055	77.0386	21	6.6	10.6	4-AMINOBENZOATE	C7H7NO2	C7H8NO2	[M+H]	C6H5
145.078	83.0587	21	6.6	10.6	4-AMINOBENZOATE	C7H7NO2	C'7H8NO2	[M7C13+H]	C6H5
138.055	94.0651	13	6.6	10.6	4-AMINOBENZOATE	C7H7NO2	C7H8NO2	[M+H]	C6H8N
145.078	100.085	13	6.6	10.6	4-AMINOBENZOATE	C7H7NO2	C'7H8NO2	[M7C13+H]	C6H8N
146.092	86.06	17	6.6	9.6	4-GUANIDINOBUTANOATE	C5H11N3O2	C5H12N3O2	[M+H]	C4H8NO
127.05	54.0338	33	3.4	7.4	4-IMIDAZOLEACETATE	C5H6N2O2	C5H7N2O2	[M+H]	C3H4N
132.067	57.0439	33	3.4	7.4	4-IMIDAZOLEACETATE	C5H6N2O2	C'5H7N2O2	[M5C13+H]	C3H4N
127.05	81.0447	16	3.4	7.4	4-IMIDAZOLEACETATE	C5H6N2O2	C5H7N2O2	[M+H]	C4H5N2
132.067	85.0581	16	3.4	7.4	4-IMIDAZOLEACETATE	C5H6N2O2	C'5H7N2O2	[M5C13+H]	C4H5N2
184.06	138.055	21	5.1	9.1	4-PYRIDOXATE	C8H9NO4	C8H10NO4	[M+H]	C7H8NO2
184.06	148.039	21	5.1	9.1	4-PYRIDOXATE	C8H9NO4	C8H10NO4	[M+H]	C8H6NO2
174.055	130.065	25	5	8	4-QUINOLINECARBOXYLATE	C10H7NO2	C10H8NO2	[M+H]	C9H8N
174.055	146.06	22	5	8	4-QUINOLINECARBOXYLATE	C10H7NO2	C10H8NO2	[M+H]	C9H8NO
132.066	55.0178	20	2.8	6.8	5-AMINOLEVULINATE	C5H9NO3	C5H10NO3	[M+H]	C3H3O
137.082	58.0279	20	2.8	6.8	5-AMINOLEVULINATE	C5H9NO3	C'5H10NO3	[M5C13+H]	C3H3O
132.066	86.06	13	2.8	6.8	5-AMINOLEVULINATE	C5H9NO3	C5H10NO3	[M+H]	C4H8NO
137.082	90.0735	13	2.8	6.8	5-AMINOLEVULINATE	C5H9NO3	C'5H10NO3	[M5C13+H]	C4H8NO
118.086	55.0542	20	5.2	8.2	5-AMINOPENTANOATE	C5H11NO2	C5H12NO2	[M+H]	C4H7
118.086	83.0491	12	5.2	8.2	5-AMINOPENTANOATE	C5H11NO2	C5H12NO2	[M+H]	C5H7O
252.109	73.0284	26	8.9	11.9	5'-DEOXYADENOSINE	C10H13N5O3	C10H14N5O3	[M+H]	C3H5O2
252.109	136.062	20	8.9	11.9	5'-DEOXYADENOSINE	C10H13N5O3	C10H14N5O3	[M+H]	C5H6N5
163.108	82.0651	17	3	6	5-HYDROXYLYSINE	C6H14N2O3	C6H15N2O3	[M+H]	C5H8N
163.108	128.071	11	3	6	5-HYDROXYLYSINE	C6H14N2O3	C6H15N2O3	[M+H]	C6H10NO2
126.066	56.0495	24	5.6	8.6	5-METHYLCYTOSINE	C5H7N3O	C5H8N3O	[M+H]	C3H6N
126.066	83.0604	20	5.6	8.6	5-METHYLCYTOSINE	C5H7N3O	C5H8N3O	[M+H]	C4H7N2
143.07	69.0699	14	10	13	6-CARBOXYHEXANOATE	C7H12O4	C7H11O3	[M+H-H2O]	C5H9
143.07	97.0648	10	10	13	6-CARBOXYHEXANOATE	C7H12O4	C7H11O3	[M+H-H2O]	C6H9O
140.034	78.0338	24	4.5	8.5	6-HYDROXYNICOTINATE	C6H5NO3	C6H6NO3	[M+H]	C5H4N
140.034	96.0444	19	4.5	8.5	6-HYDROXYNICOTINATE	C6H5NO3	C6H6NO3	[M+H]	C5H6NO
146.118	60.0808	12	5.5	9.5	ACETYLCHOLINE	C7H16NO2	C7H16NO2	[M+]	C3H10N
146.118	87.0441	14	5.5	9.5	ACETYLCHOLINE	C7H16NO2	C7H16NO2	[M+]	C4H7O2
136.062	67.0291	32	6.3	9.3	ADENINE	C5H5N5	C5H6N5	[M+H]	C3H3N2
141.079	70.0391	32	6.3	9.3	ADENINE	C5H5N5	C'5H6N5	[M5C13+H]	C3H3N2
136.062	94.04	20	6.3	9.3	ADENINE	C5H5N5	C5H6N5	[M+H]	C4H4N3
141.079	98.0534	20	6.3	9.3	ADENINE	C5H5N5	C'5H6N5	[M5C13+H]	C4H4N3
268.104	119.035	44	7.1	10.1	ADENOSINE	C10H13N5O4	C10H14N5O4	[M+H]	C5H3N4
278.138	124.052	44	7.1	10.1	ADENOSINE	C10H13N5O4	C'10H14N5O4	[M10C13+H]	C5H3N4
268.104	136.062	20	7.1	10.1	ADENOSINE	C10H13N5O4	C10H14N5O4	[M+H]	C5H6N5
278.138	141.079	20	7.1	10.1	ADENOSINE	C10H13N5O4	C'10H14N5O4	[M10C13+H]	C5H6N5
330.06	98.9842	33	5.4	8.4	ADENOSINE 2'_3'-CYCLIC PHOSPHATE	C10H12N5O6P	C10H13N5O6P	[M+H]	H4O4P
330.06	136.062	22	5.4	8.4	ADENOSINE 2'_3'-CYCLIC PHOSPHATE	C10H12N5O6P	C10H13N5O6P	[M+H]	C5H6N5
131.129	60.0556	12	8.4	11.4	AGMATINE SULFATE	C5H14N4	C5H15N4	[M+H]	CH6N3
131.129	72.0808	15	8.4	11.4	AGMATINE SULFATE	C5H14N4	C5H15N4	[M+H]	C4H10N
90.055	44.0495	10	1	7	ALANINE	C3H7NO2	C3H8NO2	[M+H]	C2NH6
93.065	46.0562	10	1	7	ALANINE	C3H7NO2	C'3H8NO2	[M3C13+H]	C2NH6
162.076	98.06	15	3.2	6.2	AMINOADIPATE	C6H11NO4	C6H12NO4	[M+H]	C5H8NO
168.096	103.077	15	3.2	6.2	AMINOADIPATE	C6H11NO4	C'6H12NO4	[M6C13+H]	C5H8NO
162.076	116.071	11	3.2	6.2	AMINOADIPATE	C6H11NO4	C6H12NO4	[M+H]	C5H10NO2
168.096	121.087	11	3.2	6.2	AMINOADIPATE	C6H11NO4	C'6H12NO4	[M6C13+H]	C5H10NO2
104.071	57.0335	13	3.4	7.4	AMINOISOBUTANOATE	C4H9NO2	C4H10NO2	[M+H]	C3H5O
104.071	86.06	10	3.4	7.4	AMINOISOBUTANOATE	C4H9NO2	C4H10NO2	[M+H]	C4H8NO
241.13	109.076	24	5.9	8.9	ANSERINE	C10H16N4O3	C10H17N4O3	[M+H]	C6H9N2
241.13	170.092	18	5.9	8.9	ANSERINE	C10H16N4O3	C10H17N4O3	[M+H]	C7H12N3O2
175.119	60.0556	16	4.1	7.1	ARGININE	C6H14N4O2	C6H15N4O2	[M+H]	CH6N3
181.139	61.059	16	4.1	7.1	ARGININE	C6H14N4O2	C'6H15N4O2	[M6C13+H]	CH6N3
175.119	70.0651	22	4.1	7.1	ARGININE	C6H14N4O2	C6H15N4O2	[M+H]	C4H8N
181.139	74.0785	22	4.1	7.1	ARGININE	C6H14N4O2	C'6H15N4O2	[M6C13+H]	C4H8N
134.045	74.0237	16	1	6	ASPARTATE	C4H7NO4	C4H8NO4	[M+H]	C2H4NO2
138.058	76.0304	16	1	6	ASPARTATE	C4H7NO4	C'4H8NO4	[M4C13+H]	C2H4NO2
134.045	88.0393	10	1	6	ASPARTATE	C4H7NO4	C4H8NO4	[M+H]	C3H6NO2
138.058	91.0494	10	1	6	ASPARTATE	C4H7NO4	C'4H8NO4	[M4C13+H]	C3H6NO2
189.112	97.1012	14	16.1	20	AZELATE	C9H16O4	C9H17O4	[M+H]	C7H13
189.112	125.096	13	16.1	20	AZELATE	C9H16O4	C9H17O4	[M+H]	C8H13O
123.044	77.0386	22	9.8	12.8	BENZOATE	C7H6O2	C7H7O2	[M+H]	C6H5
123.044	79.0542	16	9.8	12.8	BENZOATE	C7H6O2	C7H7O2	[M+H]	C6H7
245.095	97.0396	31	11.4	14.4	BIOTIN	C10H16N2O3S	C10H17N2O3S	[M+H]	C4H5N2O
245.095	209.074	20	11.4	14.4	BIOTIN	C10H16N2O3S	C10H17N2O3S	[M+H]	C10H13N2OS
103.123	69.0699	17	7	10	CADAVERINE	C5H14N2	C5H15N2	[M+H]	C5H9
181.05	135.044	20	7.2	10.2	CAFFEATE	C9H8O4	C9H9O4	[M+H]	C8H7O2
181.05	145.028	20	7.2	10.2	CAFFEATE	C9H8O4	C9H9O4	[M+H]	C9H5O2
195.088	110.071	23	9.9	12.9	CAFFEINE	C8H10N4O2	C8H11N4O2	[M+H]	C5H8N3
195.088	138.066	19	9.9	12.9	CAFFEINE	C8H10N4O2	C8H11N4O2	[M+H]	C6H8N3O
227.114	110.071	23	6	9	CARNOSINE	C9H14N4O3	C9H15N4O3	[M+H]	C5H8N3
227.114	156.077	15	6	9	CARNOSINE	C9H14N4O3	C9H15N4O3	[M+H]	C6H10N3O2
104.107	60.0808	18	2.7	6.7	CHOLINE	C5H14NO	C5H14NO	[M+]	C3H10N
489.115	184.073	39	1	6	CITICOLINE	C14H26N4O11P2	C14H27N4O11P2	[M+H]	C5H15NO4P
503.162	189.09	39	1	6	CITICOLINE	C14H26N4O11P2	C'14H27N4O11P2	[M14C13+H]	C5H15NO4P
489.115	264.04	27	1	6	CITICOLINE	C14H26N4O11P2	C14H27N4O11P2	[M+H]	C5H16NO7P2
503.162	269.056	27	1	6	CITICOLINE	C14H26N4O11P2	C'14H27N4O11P2	[M14C13+H]	C5H16NO7P2
176.103	70.0651	23	1.8	5.8	CITRULLINE	C6H13N3O3	C6H14N3O3	[M+H]	C4NH8
182.123	74.0785	23	1.8	5.8	CITRULLINE	C6H13N3O3	C'6H14N3O3	[M6C13+H]	C4NH8
176.103	113.071	16	1.8	5.8	CITRULLINE	C6H13N3O3	C6H14N3O3	[M+H]	C5N2OH9
182.123	118.088	16	1.8	5.8	CITRULLINE	C6H13N3O3	C'6H14N3O3	[M6C13+H]	C5N2OH9
363.217	121.065	30	18.2	22	CORTISOL	C21H30O5	C21H31O5	[M+H]	C8H9O
363.217	309.185	17	18.2	22	CORTISOL	C21H30O5	C21H31O5	[M+H]	C21H25O2
405.227	309.185	20	19.2	23	CORTISOL 21-ACETATE	C23H32O6	C23H33O6	[M+H]	C21H25O2
405.227	327.195	20	19.2	23	CORTISOL 21-ACETATE	C23H32O6	C23H33O6	[M+H]	C21H27O3
132.077	87.0553	17	3.6	6.6	CREATINE	C4H9N3O2	C4H10N3O2	[M+H]	C3H7N2O
132.077	90.055	12	3.6	6.6	CREATINE	C4H9N3O2	C4H10N3O2	[M+H]	C3H8NO2
114.066	72.0444	16	3.3	7.3	CREATININE	C4H7N3O	C4H8N3O	[M+H]	C3H6NO
114.066	86.0713	12	3.3	7.3	CREATININE	C4H7N3O	C4H8N3O	[M+H]	C3H8N3
330.06	97.0284	22	5.4	8.4	CYCLIC AMP	C10H12N5O6P	C10H13N5O6P	[M+H]	C5H5O2
330.06	136.062	28	5.4	8.4	CYCLIC AMP	C10H12N5O6P	C10H13N5O6P	[M+H]	C5H6N5
346.055	135.03	45	4.6	7.6	CYCLIC GMP	C10H12N5O7P	C10H13N5O7P	[M+H]	C5H3N4O
346.055	152.057	20	4.6	7.6	CYCLIC GMP	C10H12N5O7P	C10H13N5O7P	[M+H]	C5H6N5O
223.075	88.0215	29	3	6	CYSTATHIONINE	C7H14N2O4S	C7H15N2O4S	[M+H]	C3H6NS
230.098	91.0316	29	3	6	CYSTATHIONINE	C7H14N2O4S	C'7H15N2O4S	[M7C13+H]	C3H6NS
223.075	134.027	14	3	6	CYSTATHIONINE	C7H14N2O4S	C7H15N2O4S	[M+H]	C4H8NO2S
230.098	138.04	14	3	6	CYSTATHIONINE	C7H14N2O4S	C'7H15N2O4S	[M7C13+H]	C4H8NO2S
241.031	120.011	19	1	6	CYSTINE	C6H12N2O4S2	C6H13N2O4S2	[M+H]	C3H6NO2S
241.031	151.983	14	1	6	CYSTINE	C6H12N2O4S2	C6H13N2O4S2	[M+H]	C3H6NO2S2
244.093	95.024	37	6.2	9.2	CYTIDINE	C9H13N3O5	C9H14N3O5	[M+H]	C4N2OH3
244.093	112.051	15	6.2	9.2	CYTIDINE	C9H13N3O5	C9H14N3O5	[M+H]	C4N3OH6
324.059	95.024	50	1	6	CYTIDINE MONOPHOSPHATE	C9H14N3O8P	C9H15N3O8P	[M+H]	C4H3N2O
333.089	99.0374	50	1	6	CYTIDINE MONOPHOSPHATE	C9H14N3O8P	C'9H15N3O8P	[M9C13+H]	C4H3N2O
324.059	112.051	17	1	6	CYTIDINE MONOPHOSPHATE	C9H14N3O8P	C9H15N3O8P	[M+H]	C4H6N3O
333.089	116.064	17	1	6	CYTIDINE MONOPHOSPHATE	C9H14N3O8P	C'9H15N3O8P	[M9C13+H]	C4H6N3O
112.051	52.0182	32	3.5	7.5	CYTOSINE	C4H5N3O	C4H6N3O	[M+H]	C3NH2
112.051	69.0447	18	3.5	7.5	CYTOSINE	C4H5N3O	C4H6N3O	[M+H]	C3N2H5
252.109	119.035	40	7.6	10.6	DEOXYADENOSINE	C10H13N5O3	C10H14N5O3	[M+H]	C5H3N4
252.109	136.062	20	7.6	10.6	DEOXYADENOSINE	C10H13N5O3	C10H14N5O3	[M+H]	C5H6N5
146.118	60.0808	15	4.8	7.8	DEOXYCARNITINE	C7H15NO2	C7H16NO2	[M+H]	C3H10N
146.118	87.0441	16	4.8	7.8	DEOXYCARNITINE	C7H15NO2	C7H16NO2	[M+H]	C4H7O2
228.098	95.024	35	6.9	9.9	DEOXYCYTIDINE	C9H13N3O4	C9H14N3O4	[M+H]	C4H3N2O
228.098	112.051	13	6.9	9.9	DEOXYCYTIDINE	C9H13N3O4	C9H14N3O4	[M+H]	C4H6N3O
268.104	135.03	34	6.5	9.5	DEOXYGUANOSINE	C10H13N5O4	C10H14N5O4	[M+H]	C5H3N4O
268.104	152.057	16	6.5	9.5	DEOXYGUANOSINE	C10H13N5O4	C10H14N5O4	[M+H]	C5H6N5O
215.139	109.101	22	13	16	DETHIOBIOTIN	C10H18N2O3	C10H19N2O3	[M+H]	C8H13
215.139	179.118	18	13	16	DETHIOBIOTIN	C10H18N2O3	C10H19N2O3	[M+H]	C10H15N2O
191.103	128.071	15	3.1	6.1	DIAMINOPIMELATE	C7H14N2O4	C7H15N2O4	[M+H]	C6H10NO2
191.103	145.097	10	3.1	6.1	DIAMINOPIMELATE	C7H14N2O4	C7H15N2O4	[M+H]	C6H13N2O2
184.097	107.049	22	6	9	EPINEPHRINE	C9H13NO3	C9H14NO3	[M+H]	C7H7O
184.097	151.063	21	6	9	EPINEPHRINE	C9H13NO3	C9H14NO3	[M+H]	C8H9NO2
204.102	103.054	38	19	23	ETHYL 3-INDOLEACETATE	C12H13NO2	C12H14NO2	[M+H]	C8H7
204.102	130.065	20	19	23	ETHYL 3-INDOLEACETATE	C12H13NO2	C12H14NO2	[M+H]	C9H8N
195.065	145.028	17	14.1	17.1	FERULATE	C10H10O4	C10H11O4	[M+H]	C9H5O2
104.071	69.0335	13	2.7	6.7	GAMMA-AMINOBUTYRATE	C4H9NO2	C4H10NO2	[M+H]	C4OH5
108.084	73.0469	13	2.7	6.7	GAMMA-AMINOBUTYRATE	C4H9NO2	C'4H10NO2	[M4C13+H]	C4OH5
104.071	87.0441	10	2.7	6.7	GAMMA-AMINOBUTYRATE	C4H9NO2	C4H10NO2	[M+H]	C4O2H7
108.084	91.0575	10	2.7	6.7	GAMMA-AMINOBUTYRATE	C4H9NO2	C'4H10NO2	[M4C13+H]	C4O2H7
148.06	84.0444	15	1	6	GLUTAMATE	C5H9NO4	C5H10NO4	[M+H]	C4H6NO
153.077	88.0578	15	1	6	GLUTAMATE	C5H9NO4	C'5H10NO4	[M5C13+H]	C4H6NO
148.06	102.055	11	1	6	GLUTAMATE	C5H9NO4	C5H10NO4	[M+H]	C4H8NO2
153.077	106.068	11	1	6	GLUTAMATE	C5H9NO4	C'5H10NO4	[M5C13+H]	C4H8NO2
147.076	84.0444	16	1	6	GLUTAMINE	C5H10N2O3	C5H11N2O3	[M+H]	C4NOH6
152.093	88.0578	16	1	6	GLUTAMINE	C5H10N2O3	C'5H11N2O3	[M5C13+H]	C4NOH6
276.144	85.0284	24	8.8	11.8	GLUTARYLCARNITINE	C12H21NO6	C12H22NO6	[M+H]	C4H5O2
276.144	115.039	20	8.8	11.8	GLUTARYLCARNITINE	C12H21NO6	C12H22NO6	[M+H]	C5H7O3
308.091	76.0215	23	4.4	7.4	GLUTATHIONE REDUCED	C10H17N3O6S	C10H18N3O6S	[M+H]	C2H6NS
318.125	78.0283	23	4.4	7.4	GLUTATHIONE REDUCED	C10H17N3O6S	C'10H18N3O6S	[M10C13+H]	C2H6NS
308.091	179.048	11	4.4	7.4	GLUTATHIONE REDUCED	C10H17N3O6S	C10H18N3O6S	[M+H]	C5H11N2O3S
318.125	184.065	11	4.4	7.4	GLUTATHIONE REDUCED	C10H17N3O6S	C'10H18N3O6S	[M10C13+H]	C5H11N2O3S
466.316	337.253	20	18	23	GLYCOCHOLATE	C26H43NO6	C26H44NO6	[M+H]	C24H33O
466.316	412.285	20	18	23	GLYCOCHOLATE	C26H43NO6	C26H44NO6	[M+H]	C26H38NO3
118.061	72.0556	15	2.3	6.3	GUANIDINOACETATE	C3H7N3O2	C3H8N3O2	[M+H]	C2H6N3
118.061	76.0393	11	2.3	6.3	GUANIDINOACETATE	C3H7N3O2	C3H8N3O2	[M+H]	C2H6NO2
176.067	88.0393	16	2.9	5.9	GUANIDINOSUCCINATE	C5H9N3O4	C5H10N3O4	[M+H]	C3H6NO2
176.067	134.045	12	2.9	5.9	GUANIDINOSUCCINATE	C5H9N3O4	C5H10N3O4	[M+H]	C4H8NO4
152.057	82.04	30	5.5	9.5	GUANINE	C5H5N5O	C5H6N5O	[M+H]	C3H4N3
157.073	85.05	13	5.5	9.5	GUANINE	C5H5N5O	C'5H6N5O	[M5C13+H]	C3H4N3
152.057	110.035	20	5.5	9.5	GUANINE	C5H5N5O	C5H6N5O	[M+H]	C4H4N3O
157.073	114.048	20	5.5	9.5	GUANINE	C5H5N5O	C'5H6N5O	[M5C13+H]	C4H4N3O
284.099	135.03	37	6	9	GUANOSINE	C10H13N5O5	C10H14N5O5	[M+H]	C5H3N4O
294.132	140.047	37	6	9	GUANOSINE	C10H13N5O5	C'10H14N5O5	[M10C13+H]	C5H3N4O
284.099	152.057	20	6	9	GUANOSINE	C10H13N5O5	C10H14N5O5	[M+H]	C5H6N5O
294.132	157.073	20	6	9	GUANOSINE	C10H13N5O5	C'10H14N5O5	[M10C13+H]	C5H6N5O
180.066	105.033	13	9.4	12.4	HIPPURATE	C9H9NO3	C9H10NO3	[M+H]	C7H5O
112.087	68.0495	23	7.3	10.3	HISTAMINE	C5H9N3	C5H10N3	[M+H]	C4H6N
112.087	83.0604	15	7.3	10.3	HISTAMINE	C5H9N3	C5H10N3	[M+H]	C4H7N2
156.077	95.0604	16	3.7	6.7	HISTIDINE	C6H9N3O2	C6H10N3O2	[M+H]	C5H7N2
162.097	100.077	16	3.7	6.7	HISTIDINE	C6H9N3O2	C'6H10N3O2	[M6C13+H]	C5H7N2
156.077	110.071	14	3.7	6.7	HISTIDINE	C6H9N3O2	C6H10N3O2	[M+H]	C5H8N3
162.097	115.088	14	3.7	6.7	HISTIDINE	C6H9N3O2	C'6H10N3O2	[M6C13+H]	C5H8N3
142.097	81.0447	20	7.5	10.5	HISTIDINOL	C6H11N3O	C6H12N3O	[M+H]	C4H5N2
148.118	85.0581	20	7.5	10.5	HISTIDINOL	C6H11N3O	C'6H12N3O	[M6C13+H]	C4H5N2
142.097	95.0604	20	7.5	10.5	HISTIDINOL	C6H11N3O	C6H12N3O	[M+H]	C5H7N2
148.118	100.077	20	7.5	10.5	HISTIDINOL	C6H11N3O	C'6H12N3O	[M6C13+H]	C5H7N2
136.043	56.0495	20	5.2	8.2	HOMOCYSTEINE	C4H9NO2S	C4H10NO2S	[M+H]	C3H6N
140.056	59.0595	20	5.2	8.2	HOMOCYSTEINE	C4H9NO2S	C'4H10NO2S	[M4C13+H]	C3H6N
136.043	90.0372	11	5.2	8.2	HOMOCYSTEINE	C4H9NO2S	C4H10NO2S	[M+H]	C3H8NS
140.056	93.0473	11	5.2	8.2	HOMOCYSTEINE	C4H9NO2S	C'4H10NO2S	[M4C13+H]	C3H8NS
118.032	56.0495	20	4.7	8	HOMOCYSTEINE THIOLACTONE	C4H7NOS	C4H8NOS	[M+H]	C3H6N
118.032	90.0372	10	4.7	8	HOMOCYSTEINE THIOLACTONE	C4H7NOS	C4H8NOS	[M+H]	C3H8NS
269.062	90.0372	21	5.2	8.2	HOMOCYSTINE	C8H16N2O4S2	C8H17N2O4S2	[M+H]	C3H8NS
269.062	134.027	20	5.2	8.2	HOMOCYSTINE	C8H16N2O4S2	C8H17N2O4S2	[M+H]	C4H8NO2S
137.046	82.04	20	3.1	7.1	HYPOXANTHINE	C5H4N4O	C5H5N4O	[M+H]	C3N3H4
137.046	110.035	21	3.1	7.1	HYPOXANTHINE	C5H4N4O	C5H5N4O	[M+H]	C4H4N3O
175.087	103.054	33	12	15	INDOLE-3-ACETAMIDE	C10H10N2O	C10H11N2O	[M+H]	C8H7
175.087	130.065	17	12	15	INDOLE-3-ACETAMIDE	C10H10N2O	C10H11N2O	[M+H]	C9H8N
176.071	103.054	33	16.3	20	INDOLE-3-ACETATE	C10H9NO2	C10H10NO2	[M+H]	C8H7
186.104	111.081	33	16.3	20	INDOLE-3-ACETATE	C10H9NO2	C'10H10NO2	[M10C13+H]	C8H7
176.071	130.065	20	16.3	20	INDOLE-3-ACETATE	C10H9NO2	C10H10NO2	[M+H]	C9H8N
186.104	139.095	20	16.3	20	INDOLE-3-ACETATE	C10H9NO2	C'10H10NO2	[M10C13+H]	C9H8N
162.091	115.054	14	16	19	INDOLE-3-ETHANOL	C10H11NO	C10H12NO	[M+H]	C9H7
162.091	117.07	24	16	19	INDOLE-3-ETHANOL	C10H11NO	C10H12NO	[M+H]	C9H9
190.086	103.054	34	18.9	23	INDOLE-3-METHYL ACETATE	C11H11NO2	C11H12NO2	[M+H]	C8H7
190.086	130.065	17	18.9	23	INDOLE-3-METHYL ACETATE	C11H11NO2	C11H12NO2	[M+H]	C9H8N
269.088	110.035	39	5.5	8.5	INOSINE	C10H12N4O5	C10H13N4O5	[M+H]	C4N3OH4
269.088	137.046	16	5.5	8.5	INOSINE	C10H12N4O5	C10H13N4O5	[M+H]	C5N4OH5
132.102	69.0699	18	7	10	ISOLEUCINE	C6H13NO2	C6H14NO2	[M+H]	C5H9
138.122	74.0867	18	7	10	ISOLEUCINE	C6H13NO2	C'6H14NO2	[M6C13+H]	C5H9
132.102	86.0964	10	7	10	ISOLEUCINE	C6H13NO2	C6H14NO2	[M+H]	C5NH12
138.122	91.1132	10	7	10	ISOLEUCINE	C6H13NO2	C'6H14NO2	[M6C13+H]	C5NH12
113.023	57.0335	10	5.2	9.2	ITACONATE	C5H6O4	C5H5O3	[M+H-H2O]	C3H5O
113.023	85.0284	10	5.2	9.2	ITACONATE	C5H6O4	C5H5O3	[M+H-H2O]	C4H5O2
190.05	116.049	32	9	14	KYNURENATE	C10H7NO3	C10H8NO3	[M+H]	C8H6N
190.05	162.055	20	9	14	KYNURENATE	C10H7NO3	C10H8NO3	[M+H]	C9H8NO2
209.092	94.0651	14	9.2	12.2	KYNURENINE	C10H12N2O3	C10H13N2O3	[M+H]	C6H8N
219.126	100.085	14	9.2	12.2	KYNURENINE	C10H12N2O3	C'10H13N2O3	[M10C13+H]	C6H8N
209.092	146.06	20	9.2	12.2	KYNURENINE	C10H12N2O3	C10H13N2O3	[M+H]	C9H8NO
219.126	155.09	20	9.2	12.2	KYNURENINE	C10H12N2O3	C'10H13N2O3	[M10C13+H]	C9H8NO
344.28	85.0284	35	19.8	23	LAUROYLCARNITINE	C19H37NO4	C19H38NO4	[M+H]	C4H5O2
344.28	285.206	20	19.8	23	LAUROYLCARNITINE	C19H37NO4	C19H38NO4	[M+H]	C16H29O4
162.112	60.0808	17	2.8	6.8	L-CARNITINE	C7H15NO3	C7H16NO3	[M+H]	C3H10N
169.136	63.0908	17	2.8	6.8	L-CARNITINE	C7H15NO3	C'7H16NO3	[M7C13+H]	C3H10N
162.112	103.039	16	2.8	6.8	L-CARNITINE	C7H15NO3	C7H16NO3	[M+H]	C4H7O3
169.136	107.052	16	2.8	6.8	L-CARNITINE	C7H15NO3	C'7H16NO3	[M7C13+H]	C4H7O3
198.076	139.039	15	5.5	9	L-DOPA	C9H11NO4	C9H12NO4	[M+H]	C7H7O3
198.076	152.071	12	5.5	9	L-DOPA	C9H11NO4	C9H12NO4	[M+H]	C8H10NO2
132.102	43.0542	26	7.6	10.6	LEUCINE	C6H13NO2	C6H14NO2	[M+H]	C3H7
138.122	46.0643	26	7.6	10.6	LEUCINE	C6H13NO2	C'6H14NO2	[M6C13+H]	C3H7
132.102	86.0964	10	7.6	10.6	LEUCINE	C6H13NO2	C6H14NO2	[M+H]	C5NH12
138.122	91.1132	10	7.6	10.6	LEUCINE	C6H13NO2	C'6H14NO2	[M6C13+H]	C5NH12
204.113	144.081	19	12.5	15.5	L-TRYPTOPHANAMIDE	C11H13N3O	C11H14N3O	[M+H]	C10H10N
204.113	159.092	15	12.5	15.5	L-TRYPTOPHANAMIDE	C11H13N3O	C11H14N3O	[M+H]	C10H11N2
243.088	172.087	23	16	22	LUMICHROME	C12H10N4O2	C12H11N4O2	[M+H]	C10H10N3
255.128	182.12	23	16	22	LUMICHROME	C12H10N4O2	C'12H11N4O2	[M12C13+H]	C10H10N3
243.088	216.077	20	16	22	LUMICHROME	C12H10N4O2	C12H11N4O2	[M+H]	C11H10N3O2
255.128	227.114	20	16	22	LUMICHROME	C12H10N4O2	C'12H11N4O2	[M12C13+H]	C11H10N3O2
147.113	56.0495	30	3.3	6.3	LYSINE	C6H14N2O2	C6H15N2O2	[M+H]	C3H6N
153.133	59.0595	30	3.3	6.3	LYSINE	C6H14N2O2	C'6H15N2O2	[M6C13+H]	C3H6N
147.113	84.0808	16	3.3	6.3	LYSINE	C6H14N2O2	C6H15N2O2	[M+H]	C5H10N
153.133	89.0975	16	3.3	6.3	LYSINE	C6H14N2O2	C'6H15N2O2	[M6C13+H]	C5H10N
233.128	159.068	30	15.9	18.9	MELATONIN	C13H16N2O2	C13H17N2O2	[M+H]	C10H9NO
233.128	174.091	20	15.9	18.9	MELATONIN	C13H16N2O2	C13H17N2O2	[M+H]	C11H12NO
150.058	56.0495	18	4.9	7.9	METHIONINE	C5H11NO2S	C5H12NO2S	[M+H]	C3H6N
155.075	59.0595	18	4.9	7.9	METHIONINE	C5H11NO2S	C'5H12NO2S	[M5C13+H]	C3H6N
150.058	104.053	10	4.9	7.9	METHIONINE	C5H11NO2S	C5H12NO2S	[M+H]	C4H10NS
155.075	108.066	10	4.9	7.9	METHIONINE	C5H11NO2S	C'5H12NO2S	[M5C13+H]	C4H10NS
181.064	74.06	20	2	6.3	METHIONINE SULFOXIMINE	C5H12N2O3S	C5H13N2O3S	[M+H]	C3H8NO
181.064	102.055	11	2	6.3	METHIONINE SULFOXIMINE	C5H12N2O3S	C5H13N2O3S	[M+H]	C4H8NO2
74.0713	57.0447	13	3.5	7.5	METHYLGUANIDINE	C2H7N3	C2H8N3	[M+H]	C2H5N2
298.097	119.035	50	11.2	14.2	METHYLTHIOADENOSINE	C11H15N5O3S	C11H16N5O3S	[M+H]	C5H3N4
309.134	124.052	50	11.2	14.2	METHYLTHIOADENOSINE	C11H15N5O3S	C'11H16N5O3S	[M11C13+H]	C5H3N4
298.097	136.062	20	11.2	14.2	METHYLTHIOADENOSINE	C11H15N5O3S	C11H16N5O3S	[M+H]	C5H6N5
309.134	141.079	20	11.2	14.2	METHYLTHIOADENOSINE	C11H15N5O3S	C'11H16N5O3S	[M11C13+H]	C5H6N5
189.16	60.0808	20	4	7	N_N_N-TRIMETHYLLYSINE	C9H20N2O2	C9H21N2O2	[M+H]	C3H10N
198.19	63.0908	20	4	7	N_N_N-TRIMETHYLLYSINE	C9H20N2O2	C'9H21N2O2	[M9C13+H]	C3H10N
189.16	130.086	13	4	7	N_N_N-TRIMETHYLLYSINE	C9H20N2O2	C9H21N2O2	[M+H]	C6H12NO2
198.19	136.106	13	4	7	N_N_N-TRIMETHYLLYSINE	C9H20N2O2	C'9H21N2O2	[M9C13+H]	C6H12NO2
203.15	70.0651	24	6.5	9.5	N_N-DIMETHYL-ARGININE	C8H18N4O2	C8H19N4O2	[M+H]	C4H8N
211.177	74.0785	24	6.5	9.5	N_N-DIMETHYL-ARGININE	C8H18N4O2	C'8H19N4O2	[M8C13+H]	C4H8N
203.15	116.071	16	6.5	9.5	N_N-DIMETHYL-ARGININE	C8H18N4O2	C8H19N4O2	[M+H]	C5H10NO2
211.177	121.087	16	6.5	9.5	N_N-DIMETHYL-ARGININE	C8H18N4O2	C'8H19N4O2	[M8C13+H]	C5H10NO2
245.234	129.139	14	12.8	15.8	N1-ACETYLSPERMINE	C12H28N4O	C12H29N4O	[M+H]	C7H17N2
245.234	171.149	14	12.8	15.8	N1-ACETYLSPERMINE	C12H28N4O	C12H29N4O	[M+H]	C9H19N2O
204.124	136.062	17	15.5	18.5	N6-(DELTA2-ISOPENTENYL)-ADENINE	C10H13N5	C10H14N5	[M+H]	C5H6N5
204.124	148.062	11	15.5	18.5	N6-(DELTA2-ISOPENTENYL)-ADENINE	C10H13N5	C10H14N5	[M+H]	C6H6N5
174.112	86.0964	14	11.3	14.3	N-ACETYLLEUCINE	C8H15NO3	C8H16NO3	[M+H]	C5H12N
174.112	128.107	10	11.3	14.3	N-ACETYLLEUCINE	C8H15NO3	C8H16NO3	[M+H]	C7H14NO
192.069	104.053	20	7.8	10.8	N-ACETYLMETHIONINE	C7H13NO3S	C7H14NO3S	[M+H]	C4H10NS
192.069	144.066	10	7.8	10.8	N-ACETYLMETHIONINE	C7H13NO3S	C7H14NO3S	[M+H]	C6H10NO3
208.097	103.054	35	12.9	15.9	N-ACETYLPHENYLALANINE	C11H13NO3	C11H14NO3	[M+H]	C8H7
208.097	120.081	20	12.9	15.9	N-ACETYLPHENYLALANINE	C11H13NO3	C11H14NO3	[M+H]	C8H10N
158.081	70.0651	20	6.2	9.2	N-ACETYLPROLINE	C7H11NO3	C7H12NO3	[M+H]	C4H8N
158.081	112.076	10	6.2	9.2	N-ACETYLPROLINE	C7H11NO3	C7H12NO3	[M+H]	C6H10NO
131.118	60.0444	20	5.3	8.3	N-ACETYLPUTRESCINE	C6H14N2O	C6H15N2O	[M+H]	C2H6NO
131.118	72.0808	17	5.3	8.3	N-ACETYLPUTRESCINE	C6H14N2O	C6H15N2O	[M+H]	C4H10N
247.108	159.092	21	14.5	17.5	N-ACETYLTRYPTOPHAN	C13H14N2O3	C13H15N2O3	[M+H]	C10N2H11
247.108	188.071	16	14.5	17.5	N-ACETYLTRYPTOPHAN	C13H14N2O3	C13H15N2O3	[M+H]	C11NO2H10
189.123	126.091	24	4.7	7.7	N-ALPHA-ACETYLLYSINE	C8H16N2O3	C8H17N2O3	[M+H]	C7NOH12
189.123	129.102	13	4.7	7.7	N-ALPHA-ACETYLLYSINE	C8H16N2O3	C8H17N2O3	[M+H]	C6H13N2O
178.053	104.053	12	7.1	10.1	N-FORMYL-L-METHIONINE	C6H11NO3S	C6H12NO3S	[M+H]	C4H10NS
178.053	130.05	10	7.1	10.1	N-FORMYL-L-METHIONINE	C6H11NO3S	C6H12NO3S	[M+H]	C5H8NO3
123.055	80.0495	20	4.6	7.6	NICOTINAMIDE	C6H6N2O	C6H7N2O	[M+H]	C5NH6
129.075	85.0662	20	4.6	7.6	NICOTINAMIDE	C6H6N2O	C'6H7N2O	[M6C13+H]	C5NH6
123.055	96.0444	16	4.6	7.6	NICOTINAMIDE	C6H6N2O	C6H7N2O	[M+H]	C5NOH6
129.075	101.061	16	4.6	7.6	NICOTINAMIDE	C6H6N2O	C'6H7N2O	[M6C13+H]	C5NOH6
335.064	97.0284	30	1	6	NICOTINAMIDE MONONUCLEOTIDE	C11H15N2O8P	C11H16N2O8P	[M+H]	C5H5O2
346.101	102.045	30	1	6	NICOTINAMIDE MONONUCLEOTIDE	C11H15N2O8P	C'11H16N2O8P	[M11C13+H]	C5H5O2
335.064	123.055	20	1	6	NICOTINAMIDE MONONUCLEOTIDE	C11H15N2O8P	C11H16N2O8P	[M+H]	C6N2OH7
346.101	129.075	20	1	6	NICOTINAMIDE MONONUCLEOTIDE	C11H15N2O8P	C'11H16N2O8P	[M11C13+H]	C6N2OH7
124.039	78.0338	20	3.1	6.1	NICOTINATE	C6H5NO2	C6H6NO2	[M+H]	C5NH4
124.039	80.0495	21	3.1	6.1	NICOTINATE	C6H5NO2	C6H6NO2	[M+H]	C5NH6
162.076	98.06	17	1	6	N-METHYLGLUTAMATE	C6H11NO4	C6H12NO4	[M+H]	C5H8NO
162.076	116.071	12	1	6	N-METHYLGLUTAMATE	C6H11NO4	C6H12NO4	[M+H]	C5H10NO2
175.123	132.081	12	15.1	18.1	N-METHYLTRYPTAMINE	C11H14N2	C11H15N2	[M+H]	C9H10N
175.123	144.081	14	15.1	18.1	N-METHYLTRYPTAMINE	C11H14N2	C11H15N2	[M+H]	C10H10N
166.086	121.065	16	6.9	9.9	NORMETANEPHRINE	C9H13NO3	C9H12NO2	[M+H-H2O]	C8H9O
166.086	134.06	16	6.9	9.9	NORMETANEPHRINE	C9H13NO3	C9H12NO2	[M+H-H2O]	C8H8NO
204.123	85.0284	20	6.7	9.7	O-ACETYLCARNITINE	C9H17NO4	C9H18NO4	[M+H]	C4H5O2
213.153	89.0418	20	6.7	9.7	O-ACETYLCARNITINE	C9H17NO4	C'9H18NO4	[M9C13+H]	C4H5O2
204.123	145.05	13	6.7	9.7	O-ACETYLCARNITINE	C9H17NO4	C9H18NO4	[M+H]	C6H9O4
213.153	151.07	13	6.7	9.7	O-ACETYLCARNITINE	C9H17NO4	C'9H18NO4	[M9C13+H]	C6H9O4
290.135	161.092	12	4.8	7.8	OPHTHALMATE	C11H19N3O6	C11H20N3O6	[M+H]	C6H13N2O3
301.172	167.112	12	4.8	7.8	OPHTHALMATE	C11H19N3O6	C'11H20N3O6	[M11C13+H]	C6H13N2O3
290.135	215.103	10	4.8	7.8	OPHTHALMATE	C11H19N3O6	C11H20N3O6	[M+H]	C9H15N2O4
301.172	224.133	10	4.8	7.8	OPHTHALMATE	C11H19N3O6	C'11H20N3O6	[M11C13+H]	C9H15N2O4
133.097	70.0651	20	2.9	5.9	ORNITHINE	C5H12N2O2	C5H13N2O2	[M+H]	C4H8N
138.114	74.0785	20	2.9	5.9	ORNITHINE	C5H12N2O2	C'5H13N2O2	[M5C13+H]	C4H8N
220.082	102.055	13	5.1	8.1	O-SUCCINYL-HOMOSERINE	C8H13NO6	C8H14NO6	[M+H]	C4H8NO2
220.082	120.066	12	5.1	8.1	O-SUCCINYL-HOMOSERINE	C8H13NO6	C8H14NO6	[M+H]	C4H10NO3
130.05	56.0495	24	1	6	OXOPROLINE	C5H7NO3	C5H8NO3	[M+H]	C3H6N
135.067	59.0595	24	1	6	OXOPROLINE	C5H7NO3	C'5H8NO3	[M5C13+H]	C3H6N
130.05	84.0444	13	1	6	OXOPROLINE	C5H7NO3	C5H8NO3	[M+H]	C4H6NO
135.067	88.0578	13	1	6	OXOPROLINE	C5H7NO3	C'5H8NO3	[M5C13+H]	C4H6NO
220.118	90.055	15	6.4	9.4	PANTOTHENATE	C9H17NO5	C9H18NO5	[M+H]	C3H8NO2
229.148	93.065	15	6.4	9.4	PANTOTHENATE	C9H17NO5	C'9H18NO5	[M9C13+H]	C3H8NO2
220.118	124.076	20	6.4	9.4	PANTOTHENATE	C9H17NO5	C9H18NO5	[M+H]	C7H10NO
229.148	131.099	20	6.4	9.4	PANTOTHENATE	C9H17NO5	C'9H18NO5	[M9C13+H]	C7H10NO
181.072	124.051	20	8.2	11.2	PARAXANTHINE	C7H8N4O2	C7H9N4O2	[M+H]	C5H6N3O
181.072	142.061	20	8.2	11.2	PARAXANTHINE	C7H8N4O2	C7H9N4O2	[M+H]	C5H8N3O2
166.086	103.054	27	8.8	11.8	PHENYLALANINE	C9H11NO2	C9H12NO2	[M+H]	C8H7
175.116	111.081	27	8.8	11.8	PHENYLALANINE	C9H11NO2	C'9H12NO2	[M9C13+H]	C8H7
166.086	120.081	13	8.8	11.8	PHENYLALANINE	C9H11NO2	C9H12NO2	[M+H]	C8H10N
175.116	128.108	13	8.8	11.8	PHENYLALANINE	C9H11NO2	C'9H12NO2	[M9C13+H]	C8H10N
120.081	93.0699	15	8.8	11.8	PHENYLETHANOLAMINE	C8H11NO	C8H10N	[M+H-H2O]	C7H9
128.108	100.093	15	8.8	11.8	PHENYLETHANOLAMINE	C8H11NO	C'8H10N	[M8C13+H-H2O]	C7H9
120.081	103.054	18	8.8	11.8	PHENYLETHANOLAMINE	C8H11NO	C8H10N	[M+H-H2O]	C8H7
128.108	111.081	18	8.8	11.8	PHENYLETHANOLAMINE	C8H11NO	C'8H10N	[M8C13+H-H2O]	C8H7
184.073	86.0964	17	1	6	PHOSPHORYLCHOLINE	C5H14NO4P	C5H15NO4P	[M+H]	C5H12N
189.09	91.1132	17	1	6	PHOSPHORYLCHOLINE	C5H14NO4P	C'5H15NO4P	[M5C13+H]	C5H12N
184.073	125	19	1	6	PHOSPHORYLCHOLINE	C5H14NO4P	C5H15NO4P	[M+H]	C2H6O4P
189.09	127.007	19	1	6	PHOSPHORYLCHOLINE	C5H14NO4P	C'5H15NO4P	[M5C13+H]	C2H6O4P
124.039	78.0338	23	3	6.6	PICOLINATE	C6H5NO2	C6H6NO2	[M+H]	C5H4N
124.039	96.0444	20	3	6.6	PICOLINATE	C6H5NO2	C6H6NO2	[M+H]	C5H6NO
130.086	56.0495	28	4.2	7.2	PIPECOLATE	C6H11NO2	C6H12NO2	[M+H]	C3H6N
136.106	59.0595	28	4.2	7.2	PIPECOLATE	C6H11NO2	C'6H12NO2	[M6C13+H]	C3H6N
130.086	84.0808	15	4.2	7.2	PIPECOLATE	C6H11NO2	C6H12NO2	[M+H]	C5H10N
136.106	89.0975	15	4.2	7.2	PIPECOLATE	C6H11NO2	C'6H12NO2	[M6C13+H]	C5H10N
136.076	91.0542	20	5.6	9.1	P-OCTOPAMINE	C8H11NO2	C8H10NO	[M+H-H2O]	C7H7
136.076	119.049	11	5.6	9.1	P-OCTOPAMINE	C8H11NO2	C8H10NO	[M+H-H2O]	C8H7O
116.071	70.0651	15	3	5.6	PROLINE	C5H9NO2	C5H10NO2	[M+H]	C4NH8
121.087	74.0785	15	3	5.6	PROLINE	C5H9NO2	C'5H10NO2	[M5C13+H]	C4NH8
164.057	121.051	21	5.3	8.3	PTERIN	C6H5N5O	C6H6N5O	[M+H]	C5H5N4
170.077	126.068	21	5.3	8.3	PTERIN	C6H5N5O	C'6H6N5O	[M6C13+H]	C5H5N4
164.057	137.046	20	5.3	8.3	PTERIN	C6H5N5O	C6H6N5O	[M+H]	C5H5N4O
170.077	142.063	20	5.3	8.3	PTERIN	C6H5N5O	C'6H6N5O	[M6C13+H]	C5H5N4O
121.051	67.0291	30	4.4	8.4	PURINE	C5H4N4	C5H5N4	[M+H]	C3N2H3
121.051	94.04	22	4.4	8.4	PURINE	C5H4N4	C5H5N4	[M+H]	C4N3H4
89.1073	72.0808	10	5.8	9.8	PUTRESCINE	C4H12N2	C4H13N2	[M+H]	C4H10N
93.1207	76.0942	10	5.8	9.8	PUTRESCINE	C4H12N2	C'4H13N2	[M4C13+H]	C4H10N
168.066	94.0651	23	6.8	9.8	PYRIDOXAL	C8H9NO3	C8H10NO3	[M+H]	C6H8N
176.092	100.085	23	6.8	9.8	PYRIDOXAL	C8H9NO3	C'8H10NO3	[M8C13+H]	C6H8N
168.066	122.06	20	6.8	9.8	PYRIDOXAL	C8H9NO3	C8H10NO3	[M+H]	C7H8NO
176.092	129.084	20	6.8	9.8	PYRIDOXAL	C8H9NO3	C'8H10NO3	[M8C13+H]	C7H8NO
169.097	106.065	30	7.6	10.6	PYRIDOXAMINE	C8H12N2O2	C8H13N2O2	[M+H]	C7H8N
177.124	113.089	30	7.6	10.6	PYRIDOXAMINE	C8H12N2O2	C'8H13N2O2	[M8C13+H]	C7H8N
169.097	134.06	22	7.6	10.6	PYRIDOXAMINE	C8H12N2O2	C8H13N2O2	[M+H]	C8H8NO
177.124	142.087	22	7.6	10.6	PYRIDOXAMINE	C8H12N2O2	C'8H13N2O2	[M8C13+H]	C8H8NO
170.081	124.076	20	7.5	10.5	PYRIDOXINE	C8H11NO3	C8H12NO3	[M+H]	C7H10NO
170.081	134.06	21	7.5	10.5	PYRIDOXINE	C8H11NO3	C8H12NO3	[M+H]	C8H8NO
130.05	56.0495	30	1	6	PYROGLUTAMATE	C5H7NO3	C5H8NO3	[M+H]	C3H6N
135.067	59.0595	30	1	6	PYROGLUTAMATE	C5H7NO3	C'5H8NO3	[M5C13+H]	C3H6N
130.05	84.0444	14	1	6	PYROGLUTAMATE	C5H7NO3	C5H8NO3	[M+H]	C4H6NO
135.067	88.0578	14	1	6	PYROGLUTAMATE	C5H7NO3	C'5H8NO3	[M5C13+H]	C4H6NO
112.039	68.0495	10	7.7	10.7	PYRROLE-2-CARBOXYLATE	C5H5NO2	C5H6NO2	[M+H]	C4H6N
377.146	172.087	40	11.5	14.5	RIBOFLAVIN	C17H20N4O6	C17H21N4O6	[M+H]	C10H10N3
394.203	182.12	40	11.5	14.5	RIBOFLAVIN	C17H20N4O6	C'17H21N4O6	[M17C13+H]	C10H10N3
377.146	243.088	23	11.5	14.5	RIBOFLAVIN	C17H20N4O6	C17H21N4O6	[M+H]	C12H11N4O2
394.203	255.128	23	11.5	14.5	RIBOFLAVIN	C17H20N4O6	C'17H21N4O6	[M17C13+H]	C12H11N4O2
385.129	134.027	20	8.2	11.2	S-ADENOSYLHOMOCYSTEINE	C14H20N6O5S	C14H21N6O5S	[M+H]	C4H8NO2S
385.129	136.062	29	8.2	11.2	S-ADENOSYLHOMOCYSTEINE	C14H20N6O5S	C14H21N6O5S	[M+H]	C5H6N5
399.176	138.04	20	8.2	11.2	S-ADENOSYLHOMOCYSTEINE	C14H20N6O5S	C'14H21N6O5S	[M14C13+H]	C4H8NO2S
399.176	141.079	29	8.2	11.2	S-ADENOSYLHOMOCYSTEINE	C14H20N6O5S	C'14H21N6O5S	[M14C13+H]	C5H6N5
399.145	250.093	16	8	11	S-ADENOSYLMETHIONINE	C15H22N6O5S	C15H23N6O5S	[M+H]	C10H12N5O3
414.195	260.127	16	8	11	S-ADENOSYLMETHIONINE	C15H22N6O5S	C'15H23N6O5S	[M15C13+H]	C10H12N5O3
399.145	298.097	13	8	11	S-ADENOSYLMETHIONINE	C15H22N6O5S	C15H23N6O5S	[M+H]	C11H16N5O3S
414.195	309.134	13	8	11	S-ADENOSYLMETHIONINE	C15H22N6O5S	C'15H23N6O5S	[M15C13+H]	C11H16N5O3S
138.055	93.0335	23	11.5	14.5	SALICYLAMIDE	C7H7NO2	C7H8NO2	[M+H]	C6H5O
138.055	95.0491	13	11.5	14.5	SALICYLAMIDE	C7H7NO2	C7H8NO2	[M+H]	C6H7O
180.102	117.07	23	8.2	11.2	SALSOLINOL	C10H13NO2	C10H14NO2	[M+H]	C9H9
180.102	145.065	18	8.2	11.2	SALSOLINOL	C10H13NO2	C10H14NO2	[M+H]	C10H9O
180.033	89.0056	18	2.6	5.6	S-CARBOXYMETHYLCYSTEINE	C5H9NO4S	C5H10NO4S	[M+H]	C3H5OS
180.033	134.027	12	2.6	5.6	S-CARBOXYMETHYLCYSTEINE	C5H9NO4S	C5H10NO4S	[M+H]	C4H8NO2S
203.128	121.101	15	18.1	21.1	SEBACATE	C10H18O4	C10H19O4	[M+H]	C9H13
203.128	139.112	12	18.1	21.1	SEBACATE	C10H18O4	C10H19O4	[M+H]	C9H15O
248.94	121.95	26	9.2	12.2	SELENOCYSTAMINE	C4H12N2Se2	C4H13N2Se2	[M+H]	C2H4NSe
248.94	203.883	14	9.2	12.2	SELENOCYSTAMINE	C4H12N2Se2	C4H13N2Se2	[M+H]	C2H6NSe2
198.003	102.055	15	6	9	SELENOMETHIONINE	C5H11NO2Se	C5H12NO2Se	[M+H]	C4H8NO2
198.003	151.997	14	6	9	SELENOMETHIONINE	C5H11NO2Se	C5H12NO2Se	[M+H]	C4H10NSe
106.05	42.0338	18	1	6	SERINE	C3H7NO3	C3H8NO3	[M+H]	C2NH4
109.06	44.0405	18	1	6	SERINE	C3H7NO3	C'3H8NO3	[M3C13+H]	C2NH4
106.05	60.0444	11	1	6	SERINE	C3H7NO3	C3H8NO3	[M+H]	C2NOH6
109.06	62.0511	11	1	6	SERINE	C3H7NO3	C'3H8NO3	[M3C13+H]	C2NOH6
392.185	160.115	22	17.8	20.8	S-HEXYL-GLUTATHIONE	C16H29N3O6S	C16H30N3O6S	[M+H]	C8H18NS
392.185	246.116	20	17.8	20.8	S-HEXYL-GLUTATHIONE	C16H29N3O6S	C16H30N3O6S	[M+H]	C11H20NO3S
113.06	67.0542	15	14.4	17.4	SORBATE	C6H8O2	C6H9O2	[M+H]	C5H7
146.165	72.0808	14	12.1	15.1	SPERMIDINE	C7H19N3	C7H20N3	[M+H]	C4H10N
153.189	76.0942	14	12.1	15.1	SPERMIDINE	C7H19N3	C'7H20N3	[M7C13+H]	C4H10N
146.165	112.112	13	12.1	15.1	SPERMIDINE	C7H19N3	C7H20N3	[M+H]	C7H14N
153.189	119.136	13	12.1	15.1	SPERMIDINE	C7H19N3	C'7H20N3	[M7C13+H]	C7H14N
203.223	112.112	20	14.9	17.9	SPERMINE	C10H26N4	C10H27N4	[M+H]	C7H14N
213.257	119.136	20	14.9	17.9	SPERMINE	C10H26N4	C'10H27N4	[M10C13+H]	C7H14N
203.223	129.139	13	14.9	17.9	SPERMINE	C10H26N4	C10H27N4	[M+H]	C7H17N2
213.257	136.162	13	14.9	17.9	SPERMINE	C10H26N4	C'10H27N4	[M10C13+H]	C7H17N2
181.072	67.0291	32	7.2	10.2	THEOBROMINE	C7H8N4O2	C7H9N4O2	[M+H]	C3H3N2
181.072	138.066	20	7.2	10.2	THEOBROMINE	C7H8N4O2	C7H9N4O2	[M+H]	C6H8N3O
181.072	96.0556	23	8.2	11.2	THEOPHYLLINE	C7H8N4O2	C7H9N4O2	[M+H]	C4H6N3
181.072	124.051	20	8.2	11.2	THEOPHYLLINE	C7H8N4O2	C7H9N4O2	[M+H]	C5H6N3O
265.112	122.071	16	9.7	12.7	THIAMINE	C12H17N4OS	C12H17N4OS	[M+]	C6H8N3
265.112	144.048	20	9.7	12.7	THIAMINE	C12H17N4OS	C12H17N4OS	[M+]	C6H10NOS
345.078	122.071	17	4.4	8	THIAMINE MONOPHOSPHATE	C12H17N4O4PS	C12H18N4O4PS	[M+H]	C6H8N3
345.078	126.037	30	4.4	8	THIAMINE MONOPHOSPHATE	C12H17N4O4PS	C12H18N4O4PS	[M+H]	C6H8NS
167.039	119.035	24	9.8	12.8	THIOPURINE S-METHYLETHER	C6H6N4S	C6H7N4S	[M+H]	C5H3N4
167.039	126.012	22	9.8	12.8	THIOPURINE S-METHYLETHER	C6H6N4S	C6H7N4S	[M+H]	C4H4N3S
120.066	56.0495	16	1	6	THREONINE	C4H9NO3	C4H10NO3	[M+H]	C3NH6
124.079	59.0595	16	1	6	THREONINE	C4H9NO3	C'4H10NO3	[M4C13+H]	C3NH6
120.066	74.06	10	1	6	THREONINE	C4H9NO3	C4H10NO3	[M+H]	C3NOH8
124.079	77.0701	10	1	6	THREONINE	C4H9NO3	C'4H10NO3	[M4C13+H]	C3NOH8
243.098	110.024	26	6.3	9.3	THYMIDINE	C10H14N2O5	C10H15N2O5	[M+H]	C5NO2H4
243.098	127.05	13	6.3	9.3	THYMIDINE	C10H14N2O5	C10H15N2O5	[M+H]	C5N2O2H7
127.05	56.0495	23	6.3	9.3	THYMINE	C5H6N2O2	C5H7N2O2	[M+H]	C3NH6
127.05	84.0444	19	6.3	9.3	THYMINE	C5H6N2O2	C5H7N2O2	[M+H]	C4NOH6
363.178	115.087	20	7.8	10.8	THYROTROPIN RELEASING HORMONE	C16H22N6O4	C16H23N6O4	[M+H]	C5H11N2O
363.178	249.098	20	7.8	10.8	THYROTROPIN RELEASING HORMONE	C16H22N6O4	C16H23N6O4	[M+H]	C11H13N4O3
138.055	94.0651	20	2.1	6.1	TRIGONELLINE	C7H7NO2	C7H8NO2	[M+H]	C6H8N
138.055	110.06	20	2.1	6.1	TRIGONELLINE	C7H7NO2	C7H8NO2	[M+H]	C6H8NO
60.0808	44.0495	16	2.5	6.5	TRIMETHYLAMINE	C3H9N	C3H10N	[M+H]	C2H6N
161.107	115.054	33	14.4	17.4	TRYPTAMINE	C10H12N2	C10H13N2	[M+H]	C9H7
161.107	117.07	27	14.4	17.4	TRYPTAMINE	C10H12N2	C10H13N2	[M+H]	C9H9
205.097	118.065	26	11.8	15	TRYPTOPHAN	C11H12N2O2	C11H13N2O2	[M+H]	C8H8N
216.134	126.092	26	11.8	15	TRYPTOPHAN	C11H12N2O2	C'11H13N2O2	[M11C13+H]	C8H8N
205.097	146.06	17	11.8	15	TRYPTOPHAN	C11H12N2O2	C11H13N2O2	[M+H]	C9H8NO
216.134	155.09	17	11.8	15	TRYPTOPHAN	C11H12N2O2	C'11H13N2O2	[M11C13+H]	C9H8NO
138.091	93.0699	16	8.8	11.8	TYRAMINE	C8H11NO	C8H12NO	[M+H]	C7H9
138.091	103.054	21	8.8	11.8	TYRAMINE	C8H11NO	C8H12NO	[M+H]	C8H7
182.081	123.044	18	6.9	9.9	TYROSINE	C9H11NO3	C9H12NO3	[M+H]	C7H7O2
191.111	130.068	18	6.9	9.9	TYROSINE	C9H11NO3	C'9H12NO3	[M9C13+H]	C7H7O2
182.081	136.076	13	6.9	9.9	TYROSINE	C9H11NO3	C9H12NO3	[M+H]	C8H10NO
191.111	144.103	13	6.9	9.9	TYROSINE	C9H11NO3	C'9H12NO3	[M9C13+H]	C8H10NO
139.05	93.0447	21	6.8	9.8	UROCANATE	C6H6N2O2	C6H7N2O2	[M+H]	C5H5N2
139.05	95.0604	16	6.8	9.8	UROCANATE	C6H6N2O2	C6H7N2O2	[M+H]	C5H7N2
118.086	55.0542	18	4.7	7.7	VALINE	C5H11NO2	C5H12NO2	[M+H]	C4H7
123.103	59.0676	18	4.7	7.7	VALINE	C5H11NO2	C'5H12NO2	[M5C13+H]	C4H7
118.086	72.0808	11	4.7	7.7	VALINE	C5H11NO2	C5H12NO2	[M+H]	C4H10N
123.103	76.0942	11	4.7	7.7	VALINE	C5H11NO2	C'5H12NO2	[M5C13+H]	C4H10N
285.083	133.05	13	6.1	9.1	XANTHOSINE	C10H12N4O6	C10H13N4O6	[M+H]	C5H9O4
285.083	153.041	12	6.1	9.1	XANTHOSINE	C10H12N4O6	C10H13N4O6	[M+H]	C5H5N4O2

## Sheet: SupplementaryTable7
Query	Match	HMDB	PubChem	ChEBI	KEGG	METLIN	SMILES
1-METHYL-L-HISTIDINE	1-Methylhistidine	HMDB0000001	92105	50599	C01152	3741	CN1C=NC(C[C@H](N)C(O)=O)=C1
2,4-DIHYDROXYPTERIDINE		-	-	-	-	-	NA
2-AMINOISOBUTYRATE	2-Aminoisobutyric acid	HMDB0001906	6119	27971	C03665	37	CC(C)(N)C(O)=O
4-GUANIDINOBUTANOATE	4-Guanidinobutanoic acid	HMDB0003464	500	15728	C01035	6938	NC(N)=NCCCC(O)=O
4-HYDROXYBENZOATE	4-Hydroxybenzoic acid	HMDB0000500	135	30763	C00156	5486	OC(=O)C1=CC=C(O)C=C1
4-IMIDAZOLEACETATE	Imidazoleacetic acid	HMDB0002024	96215	16974	C02835	6445	OC(=O)CC1=CN=CN1
5-AMINOLEVULINATE	5-Aminolevulinic acid	HMDB0001149	137	17549	C00430	6037	NCC(=O)CCC(O)=O
5-HYDROXYLYSINE	5-Hydroxylysine	HMDB0000450	3032849	18040	C16741	5439	NC[C@H](O)CC[C@H](N)C(O)=O
ACETYLCHOLINE	Acetylcholine	HMDB0000895	187	15355	C01996	57	CC(=O)OCC[N+](C)(C)C
ADENINE	Adenine	HMDB0000034	190	16708	C00147	85	NC1=C2NC=NC2=NC=N1
ADENOSINE	Adenosine	HMDB0000050	60961	16335	C00212	86	NC1=C2N=CN([C@@H]3O[C@H](CO)[C@@H](O)[C@H]3O)C2=NC=N1
AGMATINE SULFATE		-	-	-	-	-	NA
ALANINE	L-Alanine	HMDB0000161	5950	16977	C00041	-	C[C@H](N)C(O)=O
AMINOISOBUTANOATE	3-Aminoisobutanoic acid	HMDB0003911	64956	27389	C05145	5472	CC(CN)C(O)=O
ANSERINE	Anserine	HMDB0000194	112072	18323	C01262	5209	CN1C=NC=C1C[C@H](NC(=O)CCN)C(O)=O
ARGININE	L-Arginine	HMDB0000517	6322	16467	C00062	5502	N[C@@H](CCCNC(N)=N)C(O)=O
ASPARTATE	L-Aspartic acid	HMDB0000191	5960	17053	C00049	5206	N[C@@H](CC(O)=O)C(O)=O
AZELATE	Azelaic acid	HMDB0000784	2266	48131	C08261	5750	OC(=O)CCCCCCCC(O)=O
BIOTIN	Biotin	HMDB0000030	171548	15956	C00120	243	[H][C@]12CS[C@@H](CCCCC(O)=O)[C@@]1([H])NC(=O)N2
CADAVERINE	Cadaverine	HMDB0002322	273	18127	C01672	3236	NCCCCCN
CAFFEINE	Caffeine	HMDB0001847	2519	27732	C07481	1455	CN1C=NC2=C1C(=O)N(C(=O)N2C)C
CHOLINE	Choline	HMDB0000097	305	15354	C00114	56	C[N+](C)(C)CCO
CITICOLINE	Citicoline	HMDB0001413	13804	16436	C00307	6229	C[N+](C)(C)CCOP([O-])(=O)OP(O)(=O)OC[C@H]1O[C@H]([C@H](O)[C@@H]1O)N1C=CC(N)=NC1=O
CITRULLINE	Citrulline	HMDB0000904	9750	16349	C00327	16	N[C@@H](CCCNC(N)=O)C(O)=O
CYSTATHIONINE	L-Cystathionine	HMDB0000099	439258	17482	C02291	39	N[C@@H](CCSC[C@H](N)C(O)=O)C(O)=O
CYSTINE	L-Cystine	HMDB0000192	67678	16283	C00491	5207	N[C@@H](CSSC[C@H](N)C(O)=O)C(O)=O
CYTIDINE	Cytidine	-	3758	17562	C00475	-
DEOXYADENOSINE	Deoxyadenosine	HMDB0000101	13730	17256	C00559	3382	NC1=NC=NC2=C1N=CN2[C@H]1C[C@H](O)[C@@H](CO)O1
DEOXYCARNITINE	4-Trimethylammoniobutanoic acid	HMDB0001161	134	1941	C01181	6043	C[N+](C)(C)CCCC(O)=O
DEOXYCYTIDINE	Deoxycytidine	HMDB0000014	13711	15698	C00881	3367	NC1=NC(=O)N(C=C1)[C@H]1C[C@H](O)[C@@H](CO)O1
DEOXYGUANOSINE	Deoxyguanosine	-	135398592	-	-	-
GAMMA-AMINOBUTYRATE	Gamma-Aminobutyric acid	HMDB0000112	119	16865	C00334	-	C(CC(=O)O)CN
GLUTAMATE	L-Glutamic acid	HMDB0000148	33032	16015	C00025	5174	N[C@@H](CCC(O)=O)C(O)=O
GLUTAMINE	L-Glutamine	HMDB0000641	5961	18050	C00064	5614	N[C@@H](CCC(N)=O)C(O)=O
GLUTARYLCARNITINE	Glutarylcarnitine	HMDB0013130	71317118	82952	-	-	C[N+](C)(C)C[C@@H](CC([O-])=O)OC(=O)CCCC(O)=O
GLUTATHIONE REDUCED	Glutathione	HMDB0000125	124886	16856	C02471	44	N[C@@H](CCC(=O)N[C@@H](CS)C(=O)NCC(O)=O)C(O)=O
GUANINE	Guanine	-	135398634	-	-	-
GUANOSINE	Guanosine	-	135398635	-	-	-
HIPPURATE	Hippuric acid	HMDB0000714	464	18089	C01586	1301	OC(=O)CNC(=O)C1=CC=CC=C1
HISTAMINE	Histamine	HMDB0000870	774	18295	C00388	68	NCCC1=CNC=N1
HISTIDINE	L-Histidine	HMDB0000177	6274	15971	C00135	21	N[C@@H](CC1=CN=CN1)C(O)=O
HISTIDINOL	L-Histidinol	HMDB0003431	165271	16255	C00860	3267	N[C@H](CO)CC1=CN=CN1
HYPOXANTHINE	Hypoxanthine	-	135398638	-	-	-
INDOLE-3-ACETATE	Indoleacetic acid	HMDB0000197	802	16411	C00954	5211	OC(=O)CC1=CNC2=C1C=CC=C2
INOSINE	Inosine	-	135398641	-	-	-
ISOLEUCINE	L-Isoleucine	HMDB0000172	6306	17191	C00407	5193	CC[C@H](C)[C@H](N)C(O)=O
KYNURENATE	Kynurenic acid	HMDB0000715	3845	18344	C01717	5683	OC(=O)C1=CC(=O)C2=CC=CC=C2N1
KYNURENINE	L-Kynurenine	HMDB0000684	161166	16946	C00328	72	N[C@@H](CC(=O)C1=CC=CC=C1N)C(O)=O
LAUROYLCARNITINE	Dodecanoylcarnitine	HMDB0002250	168381	77086	-	6573	CCCCCCCCCCCC(=O)O[C@H](CC([O-])=O)C[N+](C)(C)C
L-CARNITINE	L-Carnitine	HMDB0000062	10917	16347	C00318	52	C[N+](C)(C)C[C@H](O)CC([O-])=O
LEUCINE	L-Leucine	HMDB0000687	6106	15603	C00123	24	CC(C)C[C@H](N)C(O)=O
LUMICHROME	Lumichrome	-	5326566	-	-	-
METHIONINE	L-Methionine	HMDB0000696	6137	16643	C00073	5664	CSCC[C@H](N)C(O)=O
METHIONINE SULFOXIMINE	Methionine sulfoximine	-	89034	-	-	-
METHYLTHIOADENOSINE	5'-Methylthioadenosine	HMDB0001173	439176	17509	C00170	3425	CSC[C@H]1O[C@H]([C@H](O)[C@@H]1O)N1C=NC2=C1N=CN=C2N
N,N,N-TRIMETHYLLYSINE		-	-	-	-	-	NA
N,N-DIMETHYL-ARGININE	Asymmetric dimethylarginine	HMDB0001539	123831	17929	C03626	6309	N[C@@H](CCC\N=C(/N)N(C)C)C(O)=O
N1-ACETYLSPERMINE	N1-Acetylspermine	HMDB0001186	916	17312	C02567	3369	CC(=O)NCCCNCCCCNCCCN
N-ACETYLPHENYLALANINE	N-Acetyl-L-phenylalanine	HMDB0000512	74839	16259	C03519	5498	CC(=O)N[C@@H](CC1=CC=CC=C1)C(O)=O
N-ACETYLPUTRESCINE	N-Acetylputrescine	HMDB0002064	122356	17768	C02714	3252	CC(=O)NCCCCN
N-ALPHA-ACETYLLYSINE	N-Alpha-acetyllysine	HMDB0000446	192590	35704	C12989	5435	CC(=O)NC(CCCCN)C(O)=O
NICOTINAMIDE	Niacinamide	HMDB0001406	936	17154	C00153	1497	NC(=O)C1=CC=CN=C1
NICOTINATE	Nicotinic acid	HMDB0001488	938	15940	C00253	6272	OC(=O)C1=CN=CC=C1
O-ACETYLCARNITINE	L-Acetylcarnitine	HMDB0000201	7045767	57589	C02571	5213	CC(=O)O[C@H](CC([O-])=O)C[N+](C)(C)C
ORNITHINE	Ornithine	HMDB0000214	6262	15729	C00077	27	NCCC[C@H](N)C(O)=O
PANTOTHENATE	Pantothenic acid	HMDB0000210	6613	46905	C00864	-	CC(C)(CO)[C@@H](O)C(=O)NCCC(O)=O
PHENYLALANINE	L-Phenylalanine	HMDB0000159	6140	17295	C00079	28	N[C@@H](CC1=CC=CC=C1)C(O)=O
PHENYLETHANOLAMINE	2-Hydroxyphenethylamine	HMDB0001065	1000	16343	C02735	59	NCC(O)C1=CC=CC=C1
PHOSPHORYLCHOLINE	Phosphorylcholine	HMDB0001565	1014	18132	C00588	6326	C[N+](C)(C)CCOP(O)(O)=O
PICOLINATE	Picolinic acid	HMDB0002243	1018	28747	C10164	-	OC(=O)C1=CC=CC=N1
PROLINE	L-Proline	HMDB0000162	145742	17203	C00148	29	OC(=O)[C@@H]1CCCN1
PTERIN	Pterin	-	135398660	-	-	-
PUTRESCINE	Putrescine	-	3434	17148	C00134	-
PYRIDOXAL	Pyridoxal	HMDB0001545	1050	17310	C00250	6312	CC1=NC=C(CO)C(C=O)=C1O
PYRIDOXAMINE	Pyridoxamine	HMDB0001431	1052	16410	C00534	238	CC1=NC=C(C(=C1O)CN)CO
RIBOFLAVIN	Riboflavin	HMDB0000244	493570	17015	C00255	5249	CC1=C(C)C=C2N(C[C@H](O)[C@H](O)[C@H](O)CO)C3=NC(=O)NC(=O)C3=NC2=C1
S-ADENOSYLHOMOCYSTEINE	S-Adenosylhomocysteine	HMDB0000939	439155	16680	C00021	296	N[C@@H](CCSC[C@H]1O[C@H]([C@H](O)[C@@H]1O)N1C=NC2=C1N=CN=C2N)C(O)=O
S-ADENOSYLMETHIONINE	S-Adenosylmethionine	HMDB0001185	16757548	15414	C00019	6064	C[S+](CC[C@H](N)C(O)=O)C[C@H]1O[C@H]([C@H](O)[C@@H]1O)N1C=NC2=C1N=CN=C2N
SEBACATE	Sebacic acid	HMDB0000792	5192	41865	C08277	4240	OC(=O)CCCCCCCCC(O)=O
SERINE	Serine	-	3982	17822	C00716	-
SPERMIDINE	Spermidine	HMDB0001257	1102	16610	C00315	254	NCCCCNCCCN
SPERMINE	Spermine	HMDB0001256	1103	15746	C00750	255	NCCCNCCCCNCCCN
THIAMINE	Thiamine	HMDB0000235	1130	18385	C00378	5242	CC1=C(SC=[N+]1CC2=CN=C(N=C2N)C)CCO
THIAMINE MONOPHOSPHATE	Thiamine monophosphate	HMDB0002666	3382778	37574	C01081	3488	CC1=C(CCO[P@](O)([O-])=O)SC=[N+]1CC1=CN=C(C)N=C1N
TRYPTOPHAN	L-Tryptophan	HMDB0000929	6305	16828	C00078	5879	N[C@@H](CC1=CNC2=C1C=CC=C2)C(O)=O
TYROSINE	L-Tyrosine	HMDB0000158	6057	17895	C00082	34	N[C@@H](CC1=CC=C(O)C=C1)C(O)=O
VALINE	L-Valine	HMDB0000883	6287	16414	C00183	5842	CC(C)[C@H](N)C(O)=O
